# Supplementary material for: EGF-Induced Acetylation of Heterogeneous Nuclear Ribonucleoproteins Is Dependent on KRAS Mutational Status in Colorectal Cancer Cells
Source: PLoS One. 2015 Jun 25;10(6):e0130543. doi: 10.1371/journal.pone.0130543 (PMC4482484; doi:10.1371/journal.pone.0130543)
Supplement: S2 File — (XLS) [file pone.0130543.s005.xls]

## Sheet: Sheet1
	HAF1	HAF1	HAF1	HAE6	HAE6	HAE6
	AC1.CEL	AC2.CEL	AC3.CEL	AC4.CEL	AC5.CEL	AC6.CEL
7892501	6.49577	7.92339	7.62797	7.18495	8.21828	7.34346
7892502	4.53061	4.10324	4.87451	4.63242	4.04288	3.95002
7892503	3.0233	2.60475	3.09616	2.79423	2.61772	2.95681
7892504	8.85197	9.5883	9.5457	9.21316	9.67733	9.69269
7892505	3.18894	3.36715	3.40405	3.35834	3.16756	3.052
7892506	4.44193	4.8458	5.17908	5.15387	4.34629	4.7904
7892507	3.41228	4.06417	3.76222	3.59248	4.08843	3.38531
7892508	4.83063	3.86242	4.0138	3.47192	3.46012	2.8875
7892509	12.3522	12.4542	12.4024	12.4676	12.577	12.5103
7892510	3.49889	4.01612	3.94215	3.78878	3.94263	3.72737
7892511	3.69581	3.03189	3.58061	3.68894	3.2697	3.37316
7892512	5.70404	6.07583	5.93305	6.13307	5.17766	5.985
7892513	3.35352	3.26925	3.09574	3.68284	3.4889	2.96956
7892514	10.1273	10.4726	10.4961	10.493	10.6665	10.5464
7892515	8.13871	8.27821	7.65216	8.24265	8.17091	7.99116
7892516	5.25286	5.70996	5.93928	6.27745	5.23616	5.72781
7892517	3.71981	4.0949	3.46225	4.02148	3.63513	3.5879
7892518	2.96439	3.77252	3.42347	3.19756	3.83778	3.39654
7892519	4.61163	3.76265	4.19804	4.52637	4.2197	4.25917
7892520	8.53278	8.57489	8.58549	8.75685	8.74748	8.7351
7892521	6.8296	6.31055	6.67792	6.71853	6.28862	6.61756
7892522	5.34248	4.9915	5.72395	5.5915	5.02318	5.17718
7892524	4.14465	3.44848	3.73381	3.7275	3.84555	3.45516
7892525	4.74073	5.38503	5.24171	5.04959	5.40694	4.75346
7892526	4.83503	5.07972	4.93314	5.88768	5.40672	4.80454
7892527	8.61352	8.51411	8.83916	8.87697	8.63181	8.47532
7892528	3.0148	2.60587	2.94153	2.70024	2.4238	2.83113
7892529	4.43534	4.18803	4.25997	4.35192	4.69458	4.56951
7892530	12.2764	12.2394	12.3016	12.4185	12.0051	12.3671
7892531	6.0702	6.17409	6.19163	6.29048	6.84465	6.09623
7892532	3.38977	4.33847	3.83209	3.98688	3.90485	4.62981
7892533	6.99224	7.77465	7.3752	7.19946	7.80901	6.96066
7892534	4.80206	4.71799	4.45829	3.92496	4.33244	4.44914
7892535	5.50842	6.56411	5.44746	5.65225	5.60037	6.03367
7892537	3.71642	3.62074	3.47491	3.55245	3.89841	3.45913
7892538	5.20755	5.63508	5.5537	5.13796	5.561	4.65968
7892539	4.13996	3.13661	3.60114	3.72139	3.72802	3.57076
7892540	6.35487	6.2968	5.7096	6.62055	6.42713	6.15873
7892541	9.66893	10.9048	10.2789	9.71537	10.9072	10.4837
7892542	8.91063	8.6116	8.61179	8.9371	8.78308	8.65339
7892543	4.58992	4.88629	4.18488	5.69548	4.29422	5.03683
7892544	4.99945	4.08613	4.66202	4.82363	4.96396	5.12306
7892545	5.45218	5.34589	5.78602	5.31421	5.53325	5.61211
7892547	4.30806	4.40613	4.99011	4.2845	4.58118	3.92376
7892548	7.13106	6.50385	6.35567	6.90827	7.03897	6.58307
7892549	8.56531	8.86606	8.77138	8.8243	8.27912	8.80748
7892550	6.42892	6.56245	6.38821	6.32207	6.35223	6.5443
7892551	10.3008	10.2653	10.3307	10.1669	10.1806	10.0494
7892552	4.49649	4.38125	5.18386	4.93597	4.66042	4.88976
7892553	4.15027	4.31897	3.85722	4.32076	4.52082	4.11199
7892554	3.58394	3.38331	3.73986	3.8216	3.67395	3.36963
7892555	5.78595	5.79691	5.95846	5.40215	5.35901	5.00646
7892556	13.1397	12.9204	13.1046	13.0544	12.8535	12.8293
7892557	2.4486	2.70893	2.96403	2.272	2.59635	2.33855
7892558	2.97453	2.8242	2.95215	2.98735	2.88815	3.39105
7892559	6.67153	6.88299	6.78578	6.94145	6.6609	6.74093
7892560	4.93747	3.72511	3.68601	3.98386	3.65286	4.35552
7892561	8.80414	9.28338	9.06193	9.04987	9.15023	8.93558
7892562	9.18132	9.00919	9.23067	9.05726	8.95095	9.20066
7892563	6.69006	6.10287	6.26668	6.26058	5.58213	6.58064
7892564	10.926	11.1579	10.9902	11.1717	11.372	11.2034
7892565	7.09752	7.35672	6.88062	6.76735	7.12011	7.18734
7892566	2.96466	3.13495	3.02234	2.96466	2.96027	3.05696
7892567	4.75588	4.24669	4.26646	4.85622	4.01688	3.90535
7892568	11.1999	11.1766	11.0893	11.171	11.2563	10.9543
7892569	6.95488	7.29078	7.19869	7.21473	7.30543	7.22524
7892570	6.16119	6.12929	6.17418	6.53559	6.57507	5.84383
7892571	2.46997	2.34762	2.39867	2.39961	2.47422	2.20959
7892572	8.22967	8.18851	7.92587	7.31147	7.55851	8.08664
7892573	4.44539	4.75668	4.36248	3.8626	3.91163	4.93889
7892574	10.3665	10.3465	10.5523	10.2398	10.4407	10.2864
7892575	4.78325	4.81314	4.7106	4.43174	4.65872	3.38526
7892576	7.09014	6.38382	6.69181	6.59876	6.86537	6.3176
7892577	2.76183	2.71992	2.72367	2.47859	2.60474	2.67248
7892578	3.77711	3.63029	3.43747	3.53458	3.1626	3.37972
7892579	10.462	10.5054	10.4335	10.3857	10.4689	10.34
7892580	3.76247	4.22446	4.11326	3.65347	3.93832	4.06677
7892581	5.69831	5.14054	5.40662	4.68465	4.22222	4.01096
7892582	3.46452	3.42269	3.59207	3.24453	3.32504	3.35077
7892583	5.38575	5.09884	5.74484	5.63763	4.88163	5.18948
7892584	4.78899	5.317	5.46868	5.09418	4.52408	5.47734
7892585	2.9676	3.3953	3.22819	3.13542	3.6333	3.27343
7892586	3.23008	3.02619	2.98409	2.66545	2.83909	2.66129
7892587	4.72002	4.6756	4.91893	5.05584	5.00693	4.49521
7892588	2.96601	3.06154	2.92759	3.24043	3.02183	3.03314
7892589	5.34377	4.50434	5.13936	4.01521	4.46779	4.23631
7892590	3.18186	4.0833	4.59301	2.93248	3.54811	3.43838
7892591	2.85924	2.93575	2.55428	2.70798	2.46339	2.59751
7892592	4.42701	4.19079	4.35032	4.29993	4.25479	4.14454
7892593	3.56187	3.16897	4.07171	4.36313	4.58305	4.47559
7892594	3.82226	3.61066	3.38091	3.34504	3.21878	3.87573
7892595	3.59622	3.50631	4.16589	4.07781	3.80648	3.29437
7892596	4.49332	4.51516	4.0541	3.53294	4.52981	4.13856
7892597	4.0809	4.02954	4.78016	4.12158	4.47046	4.02267
7892598	10.7432	10.8205	10.8207	10.7532	10.7478	10.4994
7892599	10.9792	10.9855	10.8879	10.7919	10.8598	10.7942
7892600	2.97441	2.88828	2.73011	2.64288	2.41903	2.8616
7892602	2.92712	2.59141	3.05613	2.68618	2.89127	2.52149
7892603	3.55431	3.35526	3.07976	2.90965	3.08202	3.05249
7892604	3.1717	2.75003	3.11853	3.29338	2.82146	3.04872
7892605	9.08507	9.24888	9.17712	9.13435	9.29621	9.03839
7892606	11.3455	11.2428	11.1491	11.2537	11.2079	11.2445
7892608	7.73539	7.97149	7.98651	7.94819	8.21344	7.89905
7892609	2.51366	2.14672	2.47261	2.37223	3.52431	3.09382
7892610	9.05478	9.92693	9.38741	9.3595	9.69342	9.4449
7892611	2.44455	2.69865	2.92178	2.62197	2.76941	2.71883
7892612	2.57222	2.41714	2.26002	2.31398	2.52046	2.24467
7892613	8.92338	9.12625	9.21515	8.97421	9.06191	8.92677
7892614	3.54914	3.66609	3.97625	3.6851	3.97779	3.56312
7892615	4.03323	2.88527	3.32816	3.40498	3.6268	2.7172
7892616	3.1314	3.63118	3.25949	3.27636	3.67747	3.69453
7892617	11.7292	11.7942	11.7806	11.7292	11.6689	11.7965
7892618	7.03792	7.74554	7.37514	7.69005	7.80635	7.54851
7892619	3.15267	2.90023	3.099	3.06236	3.32905	2.77878
7892620	10.6713	10.7357	10.6499	10.7535	10.6856	10.5528
7892621	12.6635	12.5322	12.7537	12.6728	12.6014	12.6008
7892622	10.8593	11.1187	10.9937	10.8253	11.0055	10.9812
7892623	9.87458	9.95487	9.89319	10.0659	10.3202	10.1811
7892624	3.34737	4.10774	3.46012	3.42061	3.68448	3.52669
7892625	5.55252	5.66017	5.53376	5.9788	5.54597	5.31011
7892626	3.2155	3.20264	3.24758	3.65081	3.59789	3.49133
7892627	8.03752	7.94557	8.12807	7.91047	7.92973	7.80003
7892628	10.1966	10.2883	10.2423	10.0681	10.212	10.2157
7892629	4.63448	4.23345	4.35074	4.75139	5.44838	4.43916
7892630	9.36728	10.2097	10.0712	9.48575	10.0601	9.77766
7892631	2.42312	2.85225	2.68137	2.51282	2.54905	2.55662
7892632	3.20164	3.68381	3.28411	3.17205	3.6962	3.36795
7892633	5.7994	5.44878	5.79464	6.35881	5.65086	6.22443
7892634	7.18084	7.27228	7.15719	7.2519	7.21885	7.31123
7892635	8.00875	7.96529	7.8895	8.24282	7.67789	7.96726
7892636	7.30651	7.01237	7.46997	7.31374	7.4362	7.20618
7892637	6.00375	6.1381	5.88245	5.72414	5.88498	5.45722
7892638	2.48835	2.41065	2.33982	2.18388	2.60032	2.33432
7892639	9.05532	9.55518	9.38479	9.29563	9.22157	8.72086
7892641	4.28191	3.56854	3.27689	3.63742	3.49833	3.7361
7892642	9.43083	9.05631	9.32176	9.36401	8.98939	9.24839
7892643	11.0244	11.2793	11.1044	11.1156	11.1503	10.9533
7892644	10.6168	10.7123	10.7415	10.8013	10.9024	10.8543
7892645	3.16215	2.5733	3.2397	2.53299	2.72154	2.49733
7892646	2.56673	2.91306	2.45711	2.53558	2.46546	2.77503
7892647	3.19381	3.70257	3.41556	3.28416	3.19086	3.04168
7892648	11.0232	11.0721	11.0919	11.0867	10.9617	11.0775
7892649	4.30457	4.40356	4.60116	4.53458	4.54308	4.84203
7892650	12.4583	12.5509	12.54	12.5658	12.6328	12.4466
7892651	3.55902	3.29049	3.5459	3.18834	3.2699	3.35447
7892652	12.3799	12.3313	12.4172	12.6089	12.55	12.5343
7892653	2.7751	2.81635	3.04637	3.05467	3.06462	2.69597
7892654	8.08226	8.75676	8.22051	7.89511	8.39361	8.44458
7892655	3.25122	3.57504	3.60872	3.43888	3.61391	3.80207
7892656	4.23434	4.46286	5.0759	4.39769	4.09724	4.47228
7892657	3.34487	3.14964	3.01748	3.34612	3.24321	3.06673
7892658	2.60766	2.8722	2.5767	2.48342	2.74947	2.32696
7892659	3.46199	3.10225	2.64509	2.83964	2.94125	2.80382
7892660	2.51366	2.3772	2.53025	2.49341	2.62649	2.44702
7892661	10.6705	10.4753	10.5686	10.8912	10.8868	10.9018
7892662	7.57991	7.69416	7.5166	7.67046	7.6468	7.53465
7892663	12.2985	12.1586	12.2283	12.4205	12.3809	12.4257
7892664	4.17977	3.27687	3.97784	4.62603	4.61719	3.92565
7892665	5.91922	5.10277	5.48544	5.35171	5.42124	5.62583
7892666	2.59871	3.08002	2.54128	2.82062	2.61681	2.86608
7892667	9.88925	9.93336	9.36975	9.86637	9.73755	10.0667
7892668	10.9619	10.9569	11.0137	10.9226	10.4652	10.7042
7892669	6.26068	6.29712	6.11166	5.85453	5.89678	6.21092
7892670	9.19907	8.77599	8.97028	9.32356	9.18293	8.89737
7892671	4.49062	4.56429	4.07366	3.95073	4.31667	4.20271
7892672	2.94268	2.57742	2.93496	2.86648	2.65562	2.54758
7892673	4.87909	5.06581	5.05017	5.29998	6.04815	5.03175
7892674	9.63644	9.74047	9.57266	9.55537	9.74825	9.83166
7892675	4.05212	3.0321	3.26819	4.70607	4.59087	3.90171
7892676	4.31829	4.40232	4.8966	4.79094	4.66851	4.6499
7892677	9.72025	9.77905	9.69898	9.66693	9.71737	9.78952
7892678	6.96525	7.42596	7.27952	7.27701	7.46295	7.1126
7892679	6.4004	6.79033	6.63117	6.37591	7.22607	6.62929
7892680	9.26124	9.18175	9.11439	9.41318	9.23144	9.18941
7892681	6.14762	6.02613	5.48414	6.35511	5.22194	5.81146
7892682	5.80596	7.3068	6.55763	5.69148	6.86207	5.88557
7892683	4.17525	4.52363	4.92926	4.81452	5.05546	3.26466
7892684	10.4739	10.7522	10.529	10.4503	10.9104	10.824
7892685	4.2008	4.23478	3.99799	4.49833	4.60273	4.39093
7892686	6.73079	6.68699	6.86331	7.2629	6.8121	6.82558
7892687	3.19045	4.2715	4.52541	4.43882	4.35716	4.27332
7892688	8.92012	9.1683	8.68387	8.98821	8.79621	8.57678
7892689	4.14289	4.33875	4.56769	4.43328	4.59963	4.63504
7892690	3.80959	3.41815	4.06542	3.70739	3.80417	3.40801
7892691	2.68433	3.01705	2.95701	3.22321	2.79586	2.73513
7892692	5.67476	6.10239	6.06637	5.92886	5.92683	5.52343
7892693	6.9472	6.62811	6.85037	6.67209	6.71437	6.87507
7892694	7.61575	7.78791	7.4344	8.0222	7.43842	8.29566
7892695	4.56657	4.10337	4.13129	4.21796	4.3464	4.53974
7892696	5.21364	5.29741	5.17214	4.64306	4.5565	5.12357
7892697	6.69054	6.6228	6.21848	7.12216	6.89625	7.08138
7892699	6.69118	6.83113	6.7488	7.08448	7.07888	6.38793
7892700	3.89497	4.02606	4.23093	4.05332	4.34186	3.90576
7892701	11.1205	11.2561	11.2177	11.546	11.4981	11.4287
7892702	6.1343	5.8688	5.51461	6.51468	6.60868	5.50321
7892703	7.79032	7.60234	7.31764	7.57365	7.36145	7.4748
7892704	12.767	12.5929	12.81	12.9569	12.8529	12.871
7892705	5.17083	4.76145	4.01317	3.76671	4.01523	4.32548
7892706	4.14913	4.16602	4.23919	4.44022	4.9542	4.71065
7892707	8.09614	7.52897	7.878	7.66357	7.41544	6.68013
7892708	3.80416	3.45661	3.29713	3.06168	3.16596	3.88602
7892709	2.53208	2.58749	2.48934	2.63513	2.54606	2.41345
7892710	3.15979	2.76619	3.37778	3.43626	3.16642	3.21537
7892711	6.14114	6.0161	5.94217	5.79498	5.29915	5.64587
7892712	7.45172	7.67649	7.78448	7.52394	7.52915	7.42005
7892713	8.53304	8.3525	8.44322	7.82439	8.36912	8.36856
7892714	3.4564	3.17747	3.53136	2.88585	3.1701	2.8149
7892715	2.66663	2.88147	2.52231	2.31398	2.72149	2.46399
7892716	4.56431	4.86217	4.722	5.22976	4.82824	4.85822
7892717	5.49048	5.23054	5.45065	5.43209	5.08043	5.61711
7892718	3.3863	3.33181	3.3645	3.58367	3.39466	3.66884
7892719	8.03704	7.75335	8.1957	7.79	7.93931	7.92896
7892720	9.3295	9.62766	9.00875	9.07335	9.20811	9.41286
7892721	8.76226	8.79335	8.57521	8.65918	8.67456	8.75706
7892722	2.65165	2.29819	2.39138	2.39138	2.42229	2.68999
7892723	3.03628	3.89353	3.07543	3.11373	3.06541	2.92359
7892724	4.74003	5.31174	3.96638	4.16184	4.30817	4.31087
7892725	2.17443	3.14631	3.97375	2.84773	2.71896	2.45482
7892726	5.48483	5.03803	5.88846	5.66775	5.13109	5.28977
7892727	3.64568	4.04686	3.50865	3.5251	3.98743	3.73807
7892728	4.4263	4.82427	4.91508	5.28789	4.76877	4.21844
7892729	2.90819	2.93577	3.62854	3.62264	3.5677	3.69737
7892730	2.45503	3.79075	3.19104	3.33495	3.25598	3.83426
7892731	4.94352	4.3696	5.0738	4.62456	5.20386	4.75585
7892732	7.42776	8.68128	8.45697	7.18499	8.2645	8.38351
7892733	3.23048	3.18461	3.12406	4.35464	2.93238	2.88299
7892734	4.39539	4.43953	4.2242	4.31052	4.41199	4.0809
7892735	3.03815	2.90826	3.33426	2.79604	2.82234	2.67705
7892736	3.20195	4.06923	3.08293	3.89429	3.77637	3.93407
7892737	4.09004	3.32877	3.6617	4.0617	3.67998	4.05476
7892738	4.88618	4.98863	5.24159	5.48208	5.30254	4.80309
7892739	4.09216	3.49884	3.88259	4.0603	3.27174	3.61007
7892740	4.34537	4.49035	4.26791	3.28203	3.03701	4.00612
7892741	4.48156	4.30588	4.22119	4.85892	4.59616	4.52338
7892742	10.3188	10.3219	10.3094	9.96005	10.3077	9.98818
7892743	3.28116	3.06003	3.22171	2.98491	2.71089	3.06765
7892744	6.2784	3.95162	6.05553	3.76006	4.89094	4.47781
7892745	10.0574	10.1367	9.87056	9.91196	10.0799	10.0624
7892746	2.76418	3.31782	3.17071	3.06232	2.99822	3.25631
7892747	7.60425	7.6266	7.63908	7.59467	7.60863	7.36475
7892748	9.26097	9.29549	9.13806	9.31536	9.03237	9.42327
7892749	2.86575	2.94122	3.06913	2.74968	3.39347	2.49415
7892750	4.16689	4.22277	3.79036	4.47077	4.31601	3.51699
7892751	7.40512	7.02745	7.36327	7.45249	7.24376	7.84724
7892752	2.84369	2.77696	2.9962	3.05909	2.88943	2.94961
7892753	12.278	12.3063	12.2919	12.2494	12.253	12.2252
7892754	3.83482	3.37662	3.81328	3.24396	3.42786	2.67634
7892755	3.57926	3.54704	3.1117	3.34118	3.2683	3.01841
7892757	8.14998	8.28599	8.06204	8.17893	8.48529	8.09709
7892758	4.6969	4.64038	3.83636	5.12176	4.44773	4.78674
7892759	4.50319	4.84704	4.67095	4.47625	4.48447	4.30158
7892760	5.07074	4.88228	5.196	5.25484	4.23294	5.32415
7892761	5.91526	5.78046	5.50492	5.53207	5.65871	5.88814
7892762	11.1134	11.0942	11.0154	11.3442	11.3807	11.3301
7892763	5.64837	5.86183	5.51552	5.67796	5.88378	5.42464
7892764	9.82527	9.86239	9.76932	9.90075	9.96417	9.59016
7892765	9.08358	9.42249	9.3213	9.12838	9.40735	9.18631
7892766	10.7484	10.8838	10.9412	10.9951	10.9221	10.7946
7892767	4.19684	3.90511	3.7145	3.62147	3.37832	3.36132
7892768	2.75947	2.79224	2.8819	2.54778	2.82107	3.4905
7892769	2.30129	2.63002	2.41054	2.5383	2.46126	2.42987
7892770	10.989	11.2044	10.5874	11.0176	10.8532	11.1583
7892771	9.74834	9.50833	9.56493	9.10164	9.32219	9.22487
7892772	3.66771	3.26663	3.34181	3.45965	3.15432	3.3121
7892773	6.67395	6.46571	5.90256	5.56174	5.98036	6.25448
7892774	4.31368	3.81043	3.38291	3.97415	4.1574	4.17543
7892775	3.85137	3.69944	4.03643	3.68561	3.90377	3.60984
7892776	10.3335	10.5415	10.5159	10.0939	10.1883	10.2368
7892777	4.94552	4.26066	5.20263	5.12977	4.3693	4.43403
7892778	8.61162	8.87823	8.48338	8.58751	8.80974	8.93503
7892779	2.9813	3.33363	2.5166	2.65861	2.85667	3.44161
7892780	5.17517	5.08541	5.32281	5.1295	4.98152	4.83584
7892781	5.55969	6.01352	5.18157	5.71626	5.39794	5.40968
7892782	11.4129	11.3934	11.3445	11.4331	11.4605	11.5157
7892783	8.33512	8.6014	8.75227	8.53097	8.67917	8.79856
7892784	2.95426	3.43827	3.60892	3.47412	3.34566	3.33642
7892785	2.45764	2.63302	2.52241	2.47105	2.49725	2.82855
7892786	9.8798	9.98172	10.0336	10.1227	10.118	10.0432
7892787	3.51643	3.26106	3.25086	2.94976	2.726	2.65909
7892788	9.11082	8.83147	8.93232	8.95432	8.96154	8.83982
7892789	4.46879	3.95293	4.42391	4.20837	4.59496	4.33292
7892790	3.99218	3.69136	4.61883	4.00191	3.9238	3.37022
7892791	12.0385	11.8398	11.9693	11.9442	11.6762	11.7879
7892792	4.57607	5.18311	4.22155	5.22716	4.82489	5.26069
7892793	2.89611	2.91306	3.26919	3.41503	3.6375	3.18767
7892794	4.08346	3.60151	3.32275	3.44122	4.11253	3.22842
7892795	4.94755	5.28826	5.15586	5.18399	5.0795	5.20911
7892796	12.9056	13.0806	13.0101	12.9619	13.0744	12.9805
7892797	7.43353	6.97332	7.51879	7.12537	7.11645	7.41487
7892798	3.34388	3.38122	3.72308	3.99382	3.67136	3.97494
7892799	3.31193	3.24463	3.50599	3.07824	3.09319	3.23452
7892800	3.04973	3.26089	3.40741	2.94873	3.03351	2.9514
7892801	3.04623	2.9284	3.02739	2.96964	2.93361	2.87333
7892802	8.84253	9.27139	9.0698	8.89219	9.09829	8.95241
7892803	12.7384	12.8309	12.9156	12.7927	12.8835	12.8157
7892804	2.96632	2.74517	3.19209	2.61299	2.7528	2.68036
7892805	3.7441	2.92075	3.22963	3.09269	3.47607	3.81765
7892806	3.21347	3.15383	3.28896	3.06505	3.49348	3.48463
7892807	3.80905	3.76804	3.48076	3.88786	3.43132	4.40899
7892808	9.33774	9.47343	9.10009	9.28636	9.40589	9.56559
7892809	2.81735	2.49341	2.85347	2.67399	3.08889	2.77086
7892810	4.89655	3.95577	3.89888	4.32088	4.2056	4.23082
7892811	3.5711	3.3922	3.61598	4.00326	3.74385	4.2294
7892812	5.227	4.87662	4.85037	5.02109	5.20781	4.79851
7892813	3.17154	2.44233	2.71579	2.61312	2.85186	2.81028
7892814	11.6817	11.8569	11.7199	11.8761	11.8833	11.8831
7892816	8.77752	8.93411	8.98417	8.83653	9.0908	8.99695
7892817	13.1759	13.2484	13.1855	13.2425	13.2314	13.1561
7892818	2.68918	2.51984	2.41626	2.59179	2.61702	2.53837
7892819	5.06253	4.53919	5.17995	4.02107	3.68238	3.21698
7892820	12.1701	12.5551	12.3803	12.3409	12.2783	12.3706
7892821	3.0146	2.83861	2.6226	2.84873	2.53269	2.79238
7892822	4.07294	4.11447	4.34468	4.09038	4.26721	4.23143
7892823	7.20584	6.76359	6.63174	7.01782	6.39509	7.25863
7892824	6.39184	6.54374	6.53503	6.09134	6.47483	6.33795
7892825	3.26427	2.74689	2.52526	2.79012	2.8758	2.40654
7892826	3.61666	4.65547	3.7699	3.9291	3.89477	3.77645
7892827	12.0509	11.9158	11.8373	12.0492	11.9716	12.0528
7892828	2.88627	2.76087	3.38446	2.65097	2.99433	2.80909
7892829	11.9188	11.8241	11.925	11.9972	11.7452	11.7859
7892830	11.8727	11.7796	11.8381	11.9119	11.8573	11.8288
7892831	11.3162	11.6731	11.6417	11.0175	11.7241	11.5544
7892832	8.41671	9.08777	8.97281	8.6493	9.17882	8.87372
7892833	3.27968	2.90243	2.92611	3.13702	3.11768	2.8552
7892834	2.49968	2.92986	3.49669	3.03285	2.97847	3.1364
7892835	11.7852	11.8264	11.7517	11.6294	11.5987	11.6614
7892836	10.1522	10.0617	10.0845	10.089	9.92421	9.93594
7892837	10.1677	10.28	10.3105	10.1721	10.2216	10.0501
7892838	10.2572	10.6138	10.2796	10.4098	10.5865	10.4299
7892839	3.58948	3.88418	4.01344	3.77604	3.79703	4.06279
7892840	3.89052	3.90202	4.16452	3.55961	4.28223	3.79544
7892841	10.1619	9.87207	10.0105	10.1224	10.0186	10.0833
7892842	3.12347	3.62384	3.00619	3.34338	2.90224	2.96487
7892843	3.10152	3.07198	3.29554	2.96101	3.39763	2.99061
7892844	2.91394	2.98593	2.9103	2.95523	2.95307	2.87554
7892845	6.75767	6.82083	6.35161	6.9273	6.4845	6.3053
7892846	12.4201	12.4077	12.4979	12.4843	12.414	12.363
7892847	9.17526	9.72562	9.54747	8.92309	9.71436	9.3789
7892848	8.05932	7.82741	8.03885	8.0818	8.04104	7.99576
7892849	3.46707	3.62129	3.46262	3.43524	3.49888	3.24602
7892850	5.56811	6.46261	5.44381	5.73775	5.46984	5.08535
7892851	6.13694	5.14642	5.8204	5.93987	5.50128	5.34546
7892852	5.10394	5.38892	4.84715	5.71439	4.36327	5.8874
7892853	12.4545	12.4741	12.3317	12.5654	12.5365	12.6658
7892854	3.21698	3.2101	2.99761	2.77501	3.36741	2.82589
7892855	3.60398	3.36183	3.44395	3.2916	3.34623	3.55542
7892856	5.39828	4.26155	4.24668	3.93745	4.23682	4.14429
7892857	11.5181	11.4594	11.4811	11.548	11.2388	11.4561
7892858	2.86567	2.48005	2.5838	2.8365	2.4351	2.53856
7892859	5.65049	5.91844	5.882	6.28169	5.63311	6.11109
7892860	5.27018	4.95815	5.27948	5.24155	5.15373	4.65712
7892861	10.8722	10.8159	10.8571	11.0399	11.0284	11.0621
7892862	9.05544	8.96864	9.26964	9.3554	8.75212	8.95089
7892863	7.23251	7.02938	7.09842	7.29778	7.31416	6.98645
7892864	3.41681	3.63331	3.7634	3.65975	4.45774	3.72078
7892865	9.57764	9.1231	9.25149	9.48348	9.50591	9.16856
7892866	2.33943	2.51902	2.197	2.50519	2.28912	2.55541
7892867	2.76183	2.95908	2.58217	3.08103	2.69865	2.90305
7892868	12.9379	12.8477	12.896	12.8357	12.792	12.7124
7892869	6.24526	6.17868	6.17377	5.50665	5.84674	5.06258
7892870	7.3986	7.95846	7.45816	7.74042	8.05926	7.7009
7892871	6.51601	6.55589	5.97506	5.5641	5.99924	5.58781
7892872	4.37019	4.14499	4.5474	4.25712	4.23127	4.3651
7892873	2.78299	2.81576	2.81576	3.46214	3.30361	2.67634
7892874	4.0436	3.68975	3.83307	3.88878	4.19757	4.22514
7892875	6.12638	6.1525	6.2379	5.75196	5.99851	6.05317
7892876	6.443	7.86098	7.43773	6.69783	7.05542	7.14598
7892877	3.72151	3.07279	3.66172	3.77781	3.35909	3.33463
7892878	3.03089	2.95302	3.32546	3.7415	3.15141	3.42574
7892879	3.54417	4.59345	4.26372	4.07825	4.81199	4.0093
7892880	10.0688	9.96223	10.0745	10.1601	10.2538	10.216
7892881	2.80829	3.33193	3.33248	2.7976	3.02506	3.60897
7892882	11.0921	11.0361	11.0446	10.9304	10.9707	10.9267
7892883	4.23185	4.37916	4.79638	4.15163	5.39302	4.002
7892884	10.7695	10.5974	10.6357	10.8844	10.8066	10.7045
7892885	4.56565	4.2187	4.32811	4.08	3.8591	4.13135
7892886	5.03557	4.52017	4.00934	4.6361	4.7345	4.47122
7892887	3.65341	3.65212	3.70185	3.79312	3.73093	4.04048
7892888	2.85057	2.87998	3.02861	2.66649	3.12618	2.66196
7892889	11.5555	11.5476	11.5171	11.5693	11.5671	11.4744
7892890	10.4403	10.3915	10.3099	10.5354	10.3774	10.2532
7892891	11.5828	11.6963	11.7158	11.6029	11.8303	11.6357
7892892	3.29781	3.20014	3.02979	2.90013	3.22211	3.24376
7892893	8.97634	8.95775	8.90445	8.89091	8.84255	8.91797
7892894	11.041	11.0643	10.826	11.2684	11.1286	11.4182
7892895	4.1617	3.51458	3.89709	3.84542	3.76707	3.94061
7892896	9.06713	8.95709	9.25467	9.34739	9.27624	8.9968
7892897	7.07396	6.64642	6.10294	6.77786	5.57372	6.86845
7892898	7.20483	7.6292	7.51215	7.46955	7.07379	7.29196
7892899	10.8247	10.8463	10.8231	10.9233	10.9238	11.0757
7892900	12.1312	12.256	12.3498	12.2052	12.2676	12.1726
7892901	11.4643	11.4469	11.52	11.4343	11.2836	11.432
7892902	13.1911	13.2204	13.2388	13.4245	13.3934	13.2327
7892903	6.70872	7.29753	6.99023	6.33442	6.89234	7.19977
7892904	3.61683	3.68236	4.37856	3.48752	3.99504	3.19839
7892905	2.5332	2.95609	2.81085	3.04586	3.30354	3.16944
7892906	13.2304	13.1759	13.2025	13.172	13.1154	13.0229
7892907	11.9365	12.1354	12.0205	11.9248	12.121	11.9806
7892908	3.95929	4.24192	4.01477	3.67519	4.02327	4.48834
7892909	4.39119	4.11767	3.96779	4.16705	4.22642	4.97114
7892910	3.74387	3.25376	4.63285	4.44163	5.31754	3.45586
7892911	7.43742	7.62913	7.10933	7.38282	7.11624	7.69081
7892912	5.90514	5.15937	5.47946	5.07377	5.40367	5.13937
7892913	5.12708	2.88706	3.95393	3.95813	3.46165	3.4905
7892914	3.02482	3.33358	3.09815	2.75063	3.49886	3.95054
7892915	6.63468	5.96803	5.85691	6.47752	6.50859	6.41877
7892917	3.17311	3.85039	3.61234	3.56083	3.35522	3.34587
7892918	6.02026	5.57688	5.51218	5.5861	5.93354	5.27895
7892919	10.0449	10.4991	10.2075	10.2934	10.5153	10.4586
7892920	7.06513	6.71236	7.06437	6.63211	6.62839	6.63748
7892921	2.23224	2.26599	2.51982	2.60668	2.60006	2.76574
7892922	4.08747	3.74404	3.59285	3.90783	3.93967	3.45572
7892923	2.3649	2.56018	2.83521	2.42944	2.98392	3.62676
7892924	9.30206	9.17397	9.13673	9.15699	9.29381	9.14161
7892925	10.0156	10.1773	10.2505	9.83798	10.0585	10.0472
7892926	7.29302	7.60621	7.6783	7.56091	7.98627	7.32616
7892927	3.57089	3.26279	3.4503	3.63962	3.55149	3.23455
7892928	9.11033	9.25586	9.22544	9.1249	9.07269	9.12672
7892929	3.41012	3.90075	3.20094	3.31097	3.3207	3.88388
7892930	9.2912	9.57439	9.39844	9.36052	9.58303	9.48669
7892931	4.08712	4.81076	5.22756	3.73073	4.09543	4.50126
7892932	5.67839	5.82319	6.08187	5.72963	5.6915	4.80507
7892933	3.86529	3.95668	4.25046	3.94727	4.81042	4.08426
7892934	5.54072	5.57893	5.4768	5.51248	5.44052	5.54954
7892935	10.8988	10.8734	10.9575	11.014	10.9774	10.9078
7892936	4.656	4.60534	4.58303	4.46168	4.13762	4.68119
7892937	5.93715	6.47018	6.21634	6.1573	6.55058	6.64146
7892938	6.19393	5.96297	5.50735	5.52469	5.4158	5.01246
7892939	10.5884	10.6522	10.6322	10.4109	10.6733	10.4867
7892940	10.7718	11.0113	10.9517	10.9454	11.0882	10.9695
7892941	12.3413	12.4454	12.3561	12.3303	12.3742	12.2869
7892942	5.94957	5.26959	5.40342	6.03496	5.48295	5.3605
7892944	10.1363	10.2049	10.0347	10.2244	10.2411	10.195
7892945	2.61743	2.87839	3.14488	2.76206	2.76755	3.3179
7892946	5.08473	4.50365	4.78728	4.65217	5.01021	4.73283
7892947	10.6366	10.5944	10.7362	10.9597	10.9051	10.7936
7892948	9.69395	9.69756	9.79349	9.52207	9.75396	9.70723
7892949	3.13019	3.0906	3.07847	3.21996	3.25143	3.17745
7892950	3.62618	3.31797	3.21322	3.18592	3.5201	3.83104
7892951	8.28974	8.54074	8.49487	8.68807	8.69361	8.67599
7892952	6.0042	5.94084	6.1473	6.17118	5.99068	5.93646
7892953	9.20829	9.08927	9.39103	9.27306	9.17883	9.41909
7892954	11.0179	11.0452	11.0952	11.1568	11.2196	11.2166
7892955	9.36364	9.28254	9.04503	9.23171	9.25964	9.3854
7892956	10.7048	10.3262	10.469	10.4935	10.5467	10.5831
7892957	5.38581	4.97281	5.11272	5.44142	5.19597	4.63298
7892958	3.52775	3.71179	3.17411	3.29211	3.32632	3.35254
7892959	6.93423	6.96127	7.07259	7.15125	7.39915	7.2051
7892960	8.50376	8.84868	8.65735	8.67481	8.59893	8.72051
7892961	7.93103	7.54691	7.6324	8.18746	7.90987	7.45017
7892962	3.14822	3.03036	2.8222	3.84374	4.2129	2.67954
7892963	3.01127	3.10847	3.30975	2.8943	3.36318	3.38061
7892964	3.68782	3.6961	3.70039	3.27129	3.79906	3.23151
7892965	2.24728	2.26247	2.40038	2.44082	2.43573	2.46065
7892966	11.7894	11.506	11.6674	11.52	11.4328	11.2368
7892967	9.1579	9.49202	9.27989	8.97671	9.19483	8.95955
7892968	8.1889	8.06996	8.16136	7.95643	8.1732	8.29901
7892969	10.3238	10.5889	10.553	10.6152	10.5703	10.4567
7892970	3.51989	3.66288	3.50118	3.57114	3.34203	3.30402
7892972	10.1071	10.3766	10.1708	10.1834	10.6771	10.6282
7892973	4.11939	4.05394	4.69102	4.4162	3.74458	4.92028
7892974	3.07937	3.48053	3.33248	3.65222	3.77552	3.59975
7892975	2.40343	2.75712	2.27014	2.47703	2.45198	2.6344
7892976	3.00105	3.23895	2.89611	2.63486	2.88552	2.84162
7892977	12.6899	12.8106	12.7435	12.6697	12.7425	12.6557
7892978	6.05872	5.81393	5.08728	5.16796	5.18002	5.06558
7892979	9.97501	10.142	9.95112	10.3214	10.1805	10.2371
7892980	6.0544	6.6026	6.142	6.41517	6.38215	6.50496
7892981	9.81403	10.3313	10.3211	10.567	10.5898	10.5315
7892982	2.79052	3.09382	3.2023	2.621	4.00612	2.36181
7892983	11.6845	11.3725	11.5383	11.6443	11.4873	11.5415
7892984	4.71326	4.49304	4.86686	4.88533	4.43512	4.70707
7892985	3.79188	3.88413	4.3215	3.50356	3.53932	4.4948
7892986	11.8168	11.797	11.7937	11.6966	11.82	11.7852
7892987	11.6273	11.5499	11.8148	11.5652	11.7637	11.502
7892988	2.465	2.74198	2.63157	2.45124	2.51709	2.80769
7892989	5.8714	5.84421	5.2383	5.76962	5.41836	6.42833
7892990	5.06253	6.46598	5.54659	5.28122	5.67438	5.66041
7892991	8.55639	7.8084	7.87936	7.75721	7.96301	8.18976
7892992	11.6228	11.4892	11.5071	11.611	11.49	11.5363
7892993	9.12447	9.38432	9.5082	9.26774	9.49966	9.2924
7892994	2.50004	2.51016	2.96769	2.39908	2.48318	2.40654
7892995	3.34206	3.50406	4.50417	3.65656	4.38441	3.57775
7892996	6.76526	7.09018	7.09389	7.16632	7.04892	6.58983
7892997	3.81325	3.79675	4.3899	3.70164	3.97109	3.93896
7892998	6.40792	5.41423	6.05227	6.11409	5.88396	5.82981
7892999	3.56795	3.02382	3.08747	3.04655	3.98519	3.10011
7893000	5.5871	5.99664	5.36021	4.93133	5.15677	6.35282
7893001	9.64716	10.0469	9.66065	9.9967	10.3518	10.0994
7893002	12.0192	11.8896	11.8596	11.7811	11.8884	11.8375
7893003	4.43032	4.61061	4.39917	4.27478	3.72459	4.85265
7893004	4.25407	5.63336	5.55363	5.75838	5.67857	4.995
7893005	3.34875	3.41281	2.73389	3.90857	4.09753	3.56429
7893006	4.64286	4.18589	4.31497	4.50917	3.88774	5.14074
7893007	4.87723	4.93227	4.71572	4.99378	5.40376	4.13133
7893008	5.89082	5.26911	5.7969	6.04511	5.78122	6.32923
7893009	3.64849	3.15334	3.05254	3.1097	3.32874	3.0341
7893010	4.23364	4.65799	4.92319	4.73679	4.71547	4.27472
7893011	4.92972	4.53673	4.78133	4.68883	4.51656	4.50415
7893012	10.4521	10.3604	10.5409	10.7256	10.5395	10.8119
7893013	5.1491	4.07185	4.1326	5.05782	4.4231	5.31384
7893014	4.6677	3.89314	3.83148	3.95665	4.21754	3.95851
7893015	12.5224	12.5853	12.5156	12.4019	12.52	12.4749
7893016	5.39204	4.90195	4.30713	5.05075	5.33494	5.01306
7893017	4.92408	5.07793	5.68287	4.79959	5.46897	5.16004
7893018	3.8098	3.9603	3.44759	3.3611	3.5487	3.38688
7893019	4.38811	5.19435	4.58438	4.72814	4.48123	4.26929
7893021	4.32577	4.72658	5.33055	4.8168	4.48879	4.56886
7893022	5.06656	4.6514	5.24684	5.67566	5.73191	4.7007
7893023	10.8375	11.0555	10.9028	10.8168	11.3084	11.098
7893024	4.79351	4.58031	4.6733	4.70587	4.78822	4.70238
7893025	7.74929	7.92689	8.26308	8.00084	7.89316	8.11055
7893027	4.02817	4.0268	3.94936	4.25889	4.23224	3.85008
7893028	3.17139	3.79269	3.58013	3.61761	3.81331	2.86339
7893029	11.3329	11.1581	11.0508	10.882	10.9758	11.1254
7893030	5.73749	5.44141	5.97631	5.87611	5.94584	5.80909
7893031	9.27365	9.46384	9.55606	9.5145	9.61484	9.38811
7893032	7.5785	7.57981	7.37369	7.62965	7.79298	7.59213
7893033	7.58546	7.19487	7.3145	7.46543	6.03367	6.70291
7893034	4.84746	4.6696	4.53427	4.57486	4.73558	4.37027
7893035	4.56152	3.843	3.96671	4.67309	4.39222	4.10321
7893036	8.15296	8.44239	8.1212	8.49416	8.58212	8.77305
7893037	6.04007	6.65751	6.01288	6.30737	6.21378	6.05563
7893038	3.09774	3.13914	3.14485	2.89312	3.19561	2.98095
7893039	10.0189	9.83106	9.55642	9.89374	9.83791	10.048
7893040	4.99828	4.64132	4.93128	4.96594	4.70912	4.19336
7893041	3.02071	3.30942	2.80357	2.92823	3.28548	2.96908
7893042	8.61096	8.88691	8.76286	8.56798	8.77701	8.80933
7893043	5.04571	5.40125	4.84753	5.09968	4.86351	5.07552
7893044	2.83246	3.17624	2.94717	2.93607	2.88905	2.97401
7893045	2.53242	2.56411	2.58233	2.48831	2.38805	2.57536
7893046	3.36583	3.38546	3.44567	3.008	3.33074	3.24337
7893047	4.97414	4.47273	4.53486	4.19462	4.46327	4.6185
7893048	6.00581	5.31907	5.34754	5.52439	5.56316	5.65222
7893049	3.84426	4.02177	3.46265	4.80482	4.60591	4.4038
7893050	12.0362	12.0417	12.0626	12.006	11.9619	11.9493
7893051	5.59622	4.97619	6.34408	5.02265	5.80081	5.93351
7893052	4.21535	4.00028	4.43029	4.59975	4.77687	4.35752
7893053	3.29793	3.60746	3.33944	3.30175	3.66076	3.36474
7893055	3.1198	3.71086	3.38032	4.49225	3.73517	3.52366
7893056	3.81416	3.86078	4.36529	3.20361	4.45215	4.82361
7893057	2.39242	2.45217	2.53915	2.81822	3.00635	2.14485
7893058	11.1464	11.1504	11.097	11.4187	11.3058	11.1304
7893059	6.05674	5.86744	5.71948	6.0161	5.70369	6.25129
7893060	3.81158	4.05302	4.11844	4.02733	3.87954	3.7851
7893061	11.3802	11.192	11.2632	11.4737	11.381	11.4651
7893062	3.11655	2.89602	3.28967	2.8043	3.30856	3.55487
7893063	5.0271	4.56652	4.79452	5.07392	4.50134	4.7454
7893064	8.13953	8.1204	7.81498	8.34201	8.17941	8.04799
7893065	3.75364	4.21787	3.49288	4.08739	4.33551	3.48878
7893066	2.88459	2.41707	2.71318	2.44137	2.29189	2.47022
7893067	7.89278	7.29057	7.51435	7.24653	7.81547	7.75124
7893068	5.7582	5.93243	6.39168	5.88192	5.77299	6.04278
7893069	7.07015	6.92555	6.61854	6.62994	6.92747	6.9154
7893070	10.3651	10.5306	10.4438	10.4207	10.5936	10.3823
7893071	5.3882	5.76769	6.06141	5.63912	5.60632	5.825
7893072	4.52171	4.28138	4.54016	4.39354	4.55379	4.4648
7893073	10.5679	10.5215	10.657	10.2482	10.3622	10.2308
7893074	9.09804	8.94597	9.05286	8.71788	8.7895	8.52797
7893075	9.98955	9.84449	9.63286	10.1187	9.91058	10.3232
7893076	3.28203	3.3162	3.79833	4.66672	4.97131	3.50356
7893077	12.3054	12.0562	12.1256	12.1539	12.1638	12.1595
7893078	2.96171	2.7474	2.66476	2.69579	2.64015	2.44702
7893079	10.9324	10.849	10.8272	10.7355	10.8932	10.6409
7893080	3.59384	3.22217	3.2975	3.22722	3.18947	3.224
7893081	12.0631	12.23	12.1728	12.1837	12.2481	12.2655
7893082	5.61361	5.42482	5.75913	5.59215	5.7905	6.17597
7893083	3.29463	3.653	3.35748	3.53996	3.20842	3.58035
7893084	7.72411	7.44055	7.02807	7.71583	7.41614	7.19329
7893085	9.72928	9.42991	9.33846	9.2025	9.30401	9.29762
7893086	7.82903	7.60407	7.83427	8.19264	7.98917	7.89073
7893087	9.9632	10.3457	10.2276	10.2144	10.4946	10.3882
7893088	4.16352	4.48359	4.47329	4.19061	4.59017	3.78481
7893089	6.96587	6.14606	6.92113	7.07219	6.61237	5.9622
7893090	12.7403	12.9088	12.9362	12.7684	12.8776	12.7839
7893091	9.8105	10.1235	10.3035	9.57314	10.0846	9.83756
7893092	5.02888	5.13148	4.96923	4.63463	3.93625	4.66654
7893093	3.41671	3.01933	2.80379	2.90256	2.76429	3.10063
7893094	12.4028	12.3046	12.4684	12.321	12.2574	12.2159
7893095	4.33124	3.9773	4.26547	3.93108	4.16069	4.13556
7893096	9.45683	9.50792	9.36399	9.40122	9.50235	9.65435
7893097	9.33357	9.42038	9.41143	9.46913	9.62566	9.60142
7893098	4.08754	4.27436	3.91266	4.06847	4.40864	4.97764
7893099	4.45316	3.37557	3.09789	3.18436	3.35508	4.17645
7893100	5.65905	5.3077	5.52966	6.21755	5.92743	5.29534
7893101	11.6854	11.3485	11.4511	11.5186	11.4882	11.3984
7893102	2.85246	2.8116	3.28965	3.05896	3.33827	3.13868
7893103	12.0105	12.2129	12.0221	12.1619	12.2619	12.2872
7893104	5.74771	6.22778	5.76665	6.53944	6.45243	5.91508
7893105	7.95506	7.79736	7.93724	8.11837	8.10966	7.91568
7893106	7.1782	7.04282	7.14676	7.43311	7.30433	7.3339
7893107	2.64867	2.69587	2.60067	2.68653	2.50155	2.747
7893108	2.46274	2.95075	2.62649	3.03071	3.19483	2.2333
7893109	3.71233	2.95303	3.31301	3.15625	3.35093	3.39315
7893110	4.11358	4.50391	4.2765	4.05241	4.19103	4.60629
7893111	3.76264	4.16196	3.66493	3.81467	4.498	3.37473
7893112	3.81476	3.48182	3.34319	3.32911	3.40864	3.36783
7893113	8.06668	8.02726	8.10593	8.5412	8.13263	7.93759
7893114	4.28512	4.39224	4.87323	4.4226	4.32343	5.10018
7893115	3.92526	3.04016	3.01515	3.10748	3.18979	2.97418
7893116	7.7967	8.255	7.93938	8.06047	8.17022	7.97338
7893117	3.95833	3.63404	4.1013	3.91777	3.91072	4.07284
7893118	7.03922	6.67068	6.57651	6.622	6.83018	6.53308
7893119	3.60338	4.46942	4.40711	4.3466	5.04247	4.84379
7893120	5.00377	4.82042	3.98185	4.59722	4.39791	4.16974
7893121	8.57102	8.62432	8.19135	8.26807	8.71484	8.63115
7893122	7.57954	7.69867	6.98094	7.4627	7.65499	7.88077
7893123	5.27201	5.0556	5.50513	5.04322	4.99633	4.77473
7893124	2.44198	2.72974	3.19289	3.27071	2.83101	3.17425
7893125	6.74709	7.10966	7.48032	7.43825	7.54102	7.13968
7893126	3.45621	3.36549	3.20197	3.46855	3.34826	3.7346
7893127	3.33426	3.19483	4.19544	3.3478	3.09382	2.98109
7893128	8.0491	8.46576	8.04473	7.80086	8.58591	7.78358
7893129	3.97944	3.22252	4.05058	3.78354	3.26087	3.14586
7893130	11.3852	11.4409	11.5282	11.2907	11.4912	11.4372
7893131	10.9346	10.901	11.0211	11.122	11.0772	11.09
7893132	2.84787	2.96981	2.73336	2.92784	3.00555	3.103
7893133	12.3122	12.2968	12.3331	12.2097	12.1805	12.1656
7893134	6.58755	5.90693	6.06291	6.1619	6.18385	6.33097
7893135	3.33426	3.68975	3.93077	3.54456	3.40153	3.32798
7893136	2.82984	2.77664	2.54277	2.85878	2.34635	2.74587
7893137	3.6308	3.20756	2.54955	3.56694	3.84557	3.30608
7893138	12.6775	12.8142	12.7627	12.844	12.9704	12.8825
7893139	11.6308	11.5548	11.6178	11.9652	11.8736	11.8294
7893140	11.8613	11.8026	11.901	11.7794	11.7917	11.8627
7893141	5.27165	5.71531	5.29635	6.12218	5.36091	4.61166
7893142	2.82493	2.9059	3.40958	2.9614	3.48803	2.92174
7893143	5.09249	4.80951	4.35145	3.6221	4.47383	4.17019
7893144	3.18574	3.05009	2.74332	2.89377	2.67319	2.76438
7893145	6.25969	6.27633	6.17349	5.62977	6.32313	5.67438
7893146	4.90613	4.37127	4.69902	4.88058	4.70119	4.73585
7893147	12.018	11.979	12.0078	11.9859	11.9918	11.9383
7893148	7.62561	7.87211	7.93719	7.6133	7.69576	7.71889
7893149	3.00375	3.22842	3.46391	3.72794	3.73091	3.03053
7893150	2.88575	3.10696	2.92123	2.81746	2.55129	2.40297
7893151	5.38074	5.50777	5.13305	4.89131	4.85733	5.14741
7893152	10.5592	10.6309	10.4515	10.5435	10.5913	10.6346
7893153	10.6961	10.6425	10.5153	10.7071	10.69	10.6988
7893154	5.64319	5.38379	5.25935	5.4593	5.40127	4.92993
7893155	3.71147	3.7726	3.72351	4.08325	3.66031	3.93981
7893156	3.10517	3.21798	3.83571	3.42518	3.17637	2.97149
7893157	2.69434	2.65312	2.85275	2.8972	2.7897	2.81454
7893158	5.01532	5.76069	5.65202	5.67007	5.4905	5.06111
7893159	5.26197	5.58953	5.36479	5.11732	5.34249	5.18421
7893160	11.5521	11.4055	11.4293	11.7258	11.5583	11.6055
7893161	2.47016	2.66576	2.66507	2.45685	2.49519	2.88784
7893162	3.74553	3.67035	3.238	3.22225	3.15215	3.54375
7893163	2.73343	2.86313	2.59251	3.70814	2.95872	2.59299
7893164	11.168	11.3287	11.2655	11.0612	11.3433	11.2764
7893165	4.62487	4.90093	5.0978	5.51631	5.02445	5.50095
7893166	3.57618	3.72721	3.74881	3.75481	3.55092	3.65401
7893167	5.30001	5.27319	5.58064	5.31925	4.97253	5.23532
7893168	6.38392	6.38314	6.33498	6.46254	6.37144	5.74703
7893169	4.92825	4.20827	4.44897	4.65171	4.67759	4.67622
7893170	7.35472	7.32222	7.18748	7.23366	7.63185	7.41262
7893171	3.51464	3.64001	3.94757	3.98159	3.7628	4.13062
7893172	5.9602	5.1193	6.35873	6.23188	6.08157	6.24286
7893173	12.2541	12.2763	12.2726	12.5412	12.508	12.4708
7893174	3.39993	3.55155	3.73225	3.61927	3.5182	3.89886
7893175	6.52982	5.84857	6.48936	6.12378	6.22583	5.75966
7893176	3.3284	2.80533	2.96836	2.94182	3.31224	2.96603
7893177	4.86989	4.72419	4.99586	4.24192	4.30078	4.0748
7893178	3.15982	2.99243	2.936	2.77816	2.90819	2.92108
7893179	4.04518	4.35511	4.40713	4.52586	4.54678	4.56981
7893180	5.99024	5.37328	5.49265	5.25799	5.82182	5.78588
7893181	8.58487	8.83959	8.70795	8.82751	8.89411	8.95898
7893182	5.67744	5.34644	5.18756	4.93023	5.1889	5.26402
7893183	3.06337	3.98684	3.2739	3.44284	3.33243	3.62173
7893184	10.3408	10.82	10.3459	10.0815	10.2008	10.2757
7893185	3.35234	3.10508	2.81462	2.97801	2.88275	2.88508
7893186	3.48623	3.16847	3.54377	3.42764	4.1739	3.7139
7893187	10.4158	10.3243	10.6141	10.7508	10.636	10.6006
7893188	4.94636	4.11173	4.4446	4.63972	4.27624	4.50964
7893189	12.5857	12.4935	12.5812	12.5738	12.6011	12.5699
7893190	5.50041	4.94566	5.28948	5.6193	5.73521	5.59838
7893191	10.6514	11.2571	11.0486	10.7567	11.4576	11.2534
7893192	3.15223	3.5537	3.42052	3.49436	3.46807	3.61869
7893193	4.16153	3.57166	3.33426	2.89009	3.62001	3.09382
7893194	11.5783	11.5797	11.6468	11.4193	11.3186	11.1773
7893195	3.18163	3.36659	2.98798	2.90546	3.07717	3.57276
7893196	11.079	11.2131	11.1912	11.2999	11.3733	11.3962
7893197	3.03867	2.97734	3.06237	2.9232	2.94964	2.80711
7893198	2.61576	2.68724	2.56153	2.47181	2.47305	2.48203
7893199	2.62104	2.44225	2.91707	2.53434	2.77116	2.71911
7893200	2.54294	2.69543	2.91213	3.17042	2.6754	2.58123
7893201	11.4714	11.4638	11.5285	11.4739	11.4342	11.3705
7893202	4.95303	5.10855	4.99371	4.74427	5.17495	5.00971
7893203	2.81075	2.49113	2.62828	2.37929	2.51254	2.6239
7893204	4.47462	4.16174	4.3649	5.20894	4.35561	3.04891
7893205	11.0141	11.3226	11.1993	11.1555	11.5953	11.5218
7893206	5.92267	6.1702	6.01335	6.07022	6.17052	5.92915
7893207	5.37398	5.66604	5.70642	6.07146	5.53979	5.39178
7893208	11.1873	11.6384	11.3775	11.3086	11.1974	11.231
7893209	6.91183	6.7822	7.45854	6.71846	6.90469	7.18283
7893210	7.30385	7.63884	7.73494	7.35235	7.29307	7.24124
7893211	3.77435	4.19869	3.38364	3.88883	3.69602	3.95945
7893212	3.18323	3.20264	3.2051	3.59047	3.77451	3.35797
7893213	4.40744	4.51881	4.76343	3.71276	4.20462	4.97868
7893214	4.73411	4.1823	4.4681	5.05656	5.01157	4.4002
7893215	3.80427	3.5015	3.75062	3.79139	4.5488	4.64541
7893216	5.58698	6.09002	6.30683	5.38154	6.22435	5.57886
7893217	10.1814	10.7325	10.6123	10.4289	10.7692	10.5638
7893218	12.6559	12.5517	12.7174	12.7124	12.683	12.5551
7893219	4.32516	3.53023	3.16852	3.79511	3.97498	3.55798
7893220	8.68231	8.55735	8.23228	8.63288	8.57039	8.85955
7893221	2.41948	2.94581	2.98756	2.37097	2.35063	2.58579
7893222	3.00124	3.51807	3.45355	3.74397	4.00459	3.69893
7893223	3.64772	4.14793	3.88795	3.53996	3.57042	4.33658
7893224	3.40915	4.70265	3.20883	4.17688	3.33474	4.01008
7893225	5.03933	5.85775	5.35274	5.35397	5.47141	5.50377
7893226	5.30538	4.88504	5.68382	5.15939	5.37089	4.87828
7893227	5.92777	5.83935	5.76939	6.10218	5.70694	5.86834
7893228	5.79525	5.68436	5.09318	5.50838	5.16228	5.343
7893229	4.26553	5.1012	4.53884	4.16908	5.42992	5.28184
7893230	4.01341	3.53158	4.39567	3.23047	2.58369	2.93947
7893231	10.8267	10.8625	10.538	10.7714	10.8612	10.905
7893232	7.15552	7.43296	7.31511	7.27162	7.34271	7.48611
7893233	2.75518	2.79497	2.633	2.60463	2.84319	2.94287
7893234	5.71377	4.94091	5.52672	4.93366	4.94377	4.82024
7893235	6.8608	6.59768	6.73371	6.10743	6.3963	5.86543
7893236	5.85061	5.96112	5.91029	6.13066	5.6186	5.77865
7893237	9.37623	9.13642	9.16115	9.245	9.17821	9.31196
7893238	12.0871	12.1809	12.1126	12.3181	12.2806	12.1759
7893239	6.42199	6.40962	6.16641	6.48977	6.50052	6.44924
7893240	9.51268	9.38481	9.33595	9.11619	9.09491	8.86259
7893241	4.42258	5.24402	3.57557	3.69756	4.34297	3.91453
7893242	8.90531	8.89071	8.81689	9.34611	8.9773	9.02317
7893243	3.30926	3.76493	3.05888	3.14991	3.1232	3.61186
7893244	11.669	11.8966	11.8813	12.0115	12.1132	11.9471
7893245	3.59202	3.22973	3.95592	3.94383	3.42794	3.42838
7893246	5.65513	5.31075	5.08123	4.84315	5.82034	4.61107
7893247	9.21648	9.36297	9.14445	9.24411	9.40172	9.38625
7893248	8.89847	8.77882	8.8279	9.19662	8.92629	9.00341
7893249	8.86788	9.07572	9.00106	8.94455	8.8897	8.80263
7893250	4.46914	4.63844	4.37246	4.55533	5.1502	4.74254
7893251	3.98432	3.84299	3.2288	4.37275	4.04346	3.73576
7893252	4.11865	3.70089	3.83691	4.06986	3.99642	3.7778
7893253	3.39697	3.68692	3.70152	3.55203	3.4468	3.49645
7893254	4.8983	4.27794	4.38201	4.176	4.603	4.87922
7893255	3.74367	4.41992	3.31333	3.52105	3.37369	3.05524
7893256	4.56414	4.14681	4.0445	4.54821	4.04866	4.32107
7893257	8.55427	8.43387	8.53299	8.46822	8.86248	8.36905
7893258	11.1441	11.0517	11.0578	11.1108	11.0969	10.964
7893259	11.8626	11.9543	11.8473	11.8127	11.9807	11.8554
7893260	5.03885	5.48512	5.2614	4.94141	5.02437	5.11194
7893261	11.0446	10.8789	11.0166	11.0052	11.1631	11.0124
7893262	10.8393	10.8879	10.8575	10.8978	10.8933	10.7806
7893263	5.38749	5.7879	5.39158	5.02377	5.70405	5.78494
7893264	12.376	12.5436	12.595	12.5694	12.7258	12.6275
7893265	3.2637	3.84411	4.01584	3.86016	3.4342	3.2524
7893266	11.1669	11.3467	11.2265	11.163	11.3056	11.1917
7893267	3.31999	3.33193	2.92948	3.10887	4.63177	3.28344
7893268	8.77682	8.98081	8.87328	9.02016	9.27598	9.09378
7893269	5.819	5.3147	4.93023	5.35081	4.83831	5.23642
7893270	11.5711	11.8982	11.7782	11.8258	12.0092	11.9552
7893271	10.5205	10.338	10.5566	10.7439	10.497	10.3526
7893272	11.1626	11.1855	11.1499	11.3523	11.4105	11.3735
7893273	5.18804	4.6381	5.36928	5.47023	4.569	4.66027
7893274	2.73417	2.52845	2.42865	2.48864	2.69561	2.44858
7893275	3.04382	3.00626	3.18038	2.81661	2.9129	2.88073
7893276	3.32812	3.16248	2.78194	3.16137	2.87517	2.80561
7893277	4.72562	3.89554	4.24389	5.18454	4.17126	4.27906
7893278	3.68622	3.71622	4.14792	3.95695	3.9214	4.61093
7893279	2.98666	3.17418	2.79052	3.77262	3.34204	3.1697
7893280	2.78878	2.51823	2.36107	2.56758	2.42251	2.44702
7893281	10.6924	10.6567	10.5061	10.7499	10.677	10.4175
7893282	3.50267	3.86636	3.837	3.98929	3.30202	3.86011
7893283	10.0004	9.94086	10.1836	9.60512	9.75049	10.0222
7893284	2.80578	3.81153	4.00467	3.66651	3.0633	2.99751
7893285	5.0964	5.07725	5.29324	5.37691	4.86083	4.90546
7893286	3.76659	3.18651	3.90296	3.74462	3.35621	3.16358
7893287	3.48474	3.32139	4.04471	3.48027	4.03043	4.06003
7893288	6.6337	6.78071	7.28513	7.32328	7.72912	6.97436
7893289	10.2537	10.099	9.90322	10.087	10.0557	10.172
7893290	5.12656	4.738	4.93632	4.75426	4.55635	4.16045
7893291	3.79611	3.14485	3.88349	3.5563	4.30004	4.09297
7893292	3.30337	3.25793	2.90571	3.15986	3.30552	3.05147
7893293	2.33436	2.20682	2.31043	2.40963	2.40519	2.27805
7893294	7.84449	8.04634	7.85325	7.75318	8.08518	7.85525
7893295	2.58694	2.72759	2.58934	3.02035	2.99951	2.75696
7893296	2.83978	2.569	2.94911	2.26268	2.56506	2.51245
7893297	9.35882	9.17177	9.38274	9.28127	9.18655	9.16713
7893298	10.377	10.952	10.7078	10.7141	10.7659	10.6741
7893299	6.05112	6.15616	5.71965	5.67122	4.69738	5.53383
7893300	5.03004	3.77153	5.03815	4.34644	5.45873	4.47724
7893301	4.2832	4.40789	3.92042	4.30365	4.46632	4.06012
7893302	4.45305	4.00001	4.05941	3.72819	3.98337	4.05502
7893303	4.25297	4.87593	4.77483	4.74134	4.38448	4.84143
7893304	5.53062	4.85145	4.66961	5.16228	5.38728	5.15675
7893306	7.46459	7.60491	7.4435	7.4435	7.4435	7.46044
7893307	2.68137	2.69178	2.52981	2.44062	2.37921	2.58304
7893308	4.11965	4.17637	4.19681	4.49803	3.9192	3.56548
7893309	8.32465	8.75643	8.60616	8.59365	8.75139	8.84337
7893310	4.39544	3.68304	4.26874	3.91852	4.4735	4.0491
7893311	5.83367	6.31592	5.9123	5.79396	5.80202	5.3416
7893312	2.38948	2.36348	2.26427	2.35947	2.24268	2.31992
7893313	11.0889	11.5119	11.3916	11.5395	11.4679	11.6233
7893314	4.85682	4.17723	4.70756	4.60178	4.67268	4.23043
7893315	3.41695	3.22681	3.31123	3.27005	3.24572	3.64046
7893316	12.4673	12.6932	12.6516	12.5081	12.7431	12.7516
7893317	2.95219	2.52306	3.37727	2.77037	2.56747	2.83175
7893318	3.7083	4.20043	3.91432	2.8124	4.9276	3.40205
7893319	5.21547	5.57337	5.36441	5.06154	5.45106	4.72308
7893320	3.16399	4.12724	3.71875	3.28408	3.58994	3.01466
7893321	10.6614	10.4967	10.2677	10.5187	10.3901	10.3504
7893322	4.53919	3.86078	3.33426	2.89009	3.52431	3.39475
7893323	3.14726	2.74343	3.14488	3.15542	3.96919	3.31019
7893324	3.6948	3.91674	3.70526	3.63344	4.066	3.57351
7893325	5.80531	6.46815	5.61825	6.75999	6.60997	6.97516
7893326	2.57864	3.07734	2.52062	2.85009	2.74343	2.82479
7893327	2.6234	2.61595	2.70017	2.71929	2.63992	2.55278
7893328	2.82291	2.78321	2.7754	2.78878	2.71896	2.82508
7893329	6.27064	5.34735	5.65064	5.43528	5.24406	5.71937
7893330	3.19558	3.28015	3.08212	3.4392	2.59565	2.69827
7893331	3.77171	4.28841	4.24183	4.42849	4.2275	3.56708
7893332	6.31662	6.52366	6.75581	6.54049	6.84489	6.68035
7893333	8.94591	9.65946	9.1606	9.24275	10.029	9.68573
7893334	7.16127	7.9141	7.5856	7.53409	8.15677	8.07249
7893335	5.87548	6.33298	5.77526	6.25943	5.85813	5.52946
7893336	9.75525	9.64256	9.7457	9.5015	9.62215	9.4311
7893337	8.09882	8.02623	8.00312	8.16024	8.15186	8.19847
7893338	7.42066	7.34687	7.26815	7.41695	6.94681	6.99575
7893339	10.049	10.118	10.0393	10.3731	9.99184	10.3011
7893340	10.278	10.7635	10.5984	10.2812	10.8071	10.4813
7893341	6.81414	6.79657	6.72529	6.76501	6.28304	6.36571
7893342	3.23219	3.21654	3.17094	3.48109	2.93215	3.14266
7893343	5.99513	5.79739	5.51792	5.92028	5.80727	6.51157
7893344	11.1563	11.3828	11.3109	11.1793	11.4268	11.3516
7893345	11.8585	12.0266	11.9308	12.1376	11.974	12.1445
7893346	9.52258	9.41458	9.3754	9.48204	9.6753	9.6135
7893347	2.16931	2.2536	2.29101	2.24559	2.26429	2.18047
7893349	8.47891	8.58205	8.57619	8.61617	8.83189	8.51328
7893350	6.75504	6.57081	6.47174	6.56851	6.71655	6.41604
7893351	9.19764	9.49847	9.38265	9.30881	8.96795	9.31668
7893352	4.95084	4.96546	5.04182	6.13398	5.61395	5.30481
7893353	7.04582	6.06608	6.69557	7.28785	6.68642	6.82696
7893354	11.2334	11.4158	11.3102	11.2067	11.5459	11.2657
7893355	3.74387	5.95575	5.04378	4.13522	4.85452	5.34518
7893356	9.97201	10.1421	9.9863	10.2981	10.4248	10.3756
7893357	12.4956	12.2654	12.3665	12.3621	12.3033	12.2865
7893358	2.4169	2.54129	3.2023	4.39567	2.95075	2.93947
7893359	6.50966	7.25064	7.55341	7.19447	7.07919	7.04067
7893360	4.54503	3.80536	3.73123	4.23863	3.73967	3.76051
7893361	6.1817	6.13785	6.43847	6.18003	6.21053	6.41196
7893362	10.4181	10.7745	10.4396	10.4738	10.7628	10.4951
7893363	7.74002	7.89192	7.86581	7.68662	8.57337	8.4551
7893364	10.9374	10.627	10.6575	10.867	10.8766	10.7403
7893365	6.51926	6.16114	6.59856	6.70027	6.47146	6.36702
7893366	2.86943	3.14631	2.61384	2.89262	2.57229	2.77878
7893367	5.08087	5.06203	5.43487	4.99145	5.10349	4.89879
7893369	5.18828	4.87076	4.96508	4.75411	4.75291	4.79434
7893370	3.25787	3.30527	3.36487	3.73033	3.30709	3.17592
7893371	12.2144	12.2433	12.3099	12.2545	12.1317	12.1811
7893372	2.37223	2.11155	2.11155	2.79692	2.67634	2.2333
7893373	6.08616	5.87884	5.68124	6.1987	5.73945	6.19508
7893374	10.7338	10.9331	10.8429	10.8042	10.8601	10.6356
7893375	2.41203	2.40114	2.40233	2.40426	2.40701	2.42845
7893376	3.79833	4.162	3.2364	4.13619	3.37098	3.79833
7893377	2.31593	2.41211	2.30812	2.23911	2.33511	2.37793
7893378	2.91941	2.7613	2.84927	3.01369	2.67439	2.64041
7893379	2.40081	2.26196	2.40198	2.3518	2.40386	2.53092
7893380	4.67981	5.09884	4.54883	4.86266	4.36582	4.07967
7893381	2.70576	2.54743	2.96611	2.88147	2.75192	2.66749
7893383	4.29085	4.5706	4.15005	4.44017	4.28043	4.29561
7893384	6.88098	6.49207	6.81888	6.4696	6.62893	6.62363
7893385	11.6968	12.1397	11.9228	11.6778	12.098	11.8623
7893386	13.3887	13.4039	13.5275	13.4281	13.5407	13.4413
7893387	3.02247	2.98546	2.63624	2.72708	2.8242	2.43757
7893388	2.95388	3.15244	3.05532	2.68796	3.58442	2.73313
7893389	2.20189	2.31876	2.30468	2.18865	2.2488	2.13043
7893390	10.6625	10.6703	10.8079	10.6152	10.4936	10.519
7893391	8.74988	8.49073	8.62921	8.64105	8.51347	8.44363
7893392	5.34479	4.88687	5.56448	5.10488	4.73822	4.73869
7893393	12.5592	12.3007	12.3405	12.2672	12.6648	12.7873
7893394	11.293	11.6187	11.4841	11.462	11.5956	11.5112
7893395	9.11131	8.99833	8.74602	8.84961	8.86584	9.15127
7893396	5.51526	5.48822	5.21626	5.48921	5.53277	5.21692
7893397	2.62663	2.65805	3.04457	3.08738	3.91036	3.3163
7893398	3.16976	3.04542	2.82239	3.13005	2.95576	2.76008
7893399	11.6354	11.7528	11.8091	11.4959	11.5544	11.5354
7893400	4.40872	3.8924	3.80084	4.73704	4.01637	3.40275
7893401	3.31787	3.08217	3.17608	2.8893	3.19953	3.94706
7893402	7.85103	7.54622	7.57991	7.88972	7.53212	7.59849
7893403	5.463	5.08256	4.56124	5.50522	5.08589	4.72885
7893404	4.27112	4.52109	4.44983	4.15356	4.32498	4.1976
7893405	5.28685	4.9474	4.68782	5.4644	5.23419	4.8355
7893406	2.9622	4.12776	2.8365	2.8365	3.46265	3.81416
7893407	10.3894	10.728	10.5173	10.6132	10.6659	10.6162
7893408	3.8163	2.98	3.16399	2.65388	3.12421	3.22151
7893410	6.9057	6.50135	6.39742	6.53875	6.43081	6.12588
7893411	4.77502	4.50338	4.81959	4.90054	4.68942	4.59837
7893412	3.04004	2.81508	2.81013	2.72888	2.88119	2.74078
7893413	9.3426	9.19842	9.16537	9.08921	9.46678	9.35164
7893414	11.9079	11.6642	11.8045	11.8901	11.7869	11.8033
7893415	3.80752	3.98762	3.70164	3.24477	3.32874	3.80328
7893416	4.563	4.5976	3.61478	4.22288	4.29186	4.28462
7893417	2.44571	2.54128	2.50224	2.45423	2.39016	2.34016
7893418	8.0764	8.17106	8.1861	8.09098	8.07548	8.08669
7893419	12.2204	12.3827	12.4404	12.186	12.3648	12.3882
7893420	11.8908	11.8199	12.0202	12.0966	11.8718	12.1049
7893421	3.31134	3.37085	3.66748	3.57448	3.39789	2.81161
7893422	11.5655	11.5806	11.7738	11.6938	11.9024	11.7809
7893423	2.83741	3.04397	2.7613	3.14323	2.80677	2.66272
7893424	11.7511	12.0323	11.796	11.944	12.0885	12.0687
7893425	2.52371	2.61065	2.67202	2.85408	2.69261	2.45323
7893427	4.2737	4.33347	4.88461	4.72404	4.44804	4.71009
7893428	6.475	6.78932	6.62438	6.01531	6.68894	6.2466
7893429	3.94914	3.26756	3.53749	3.18479	3.62239	3.7749
7893430	3.25399	3.08949	3.03555	3.17485	2.97935	2.69525
7893431	2.70704	2.49149	2.53762	2.60011	2.61229	2.47538
7893432	5.92875	5.71564	5.72778	6.30544	5.70674	5.63497
7893433	4.88306	4.8306	5.1918	4.78874	5.1383	5.04811
7893434	2.67732	2.62422	2.35979	2.41185	2.40239	2.24064
7893435	8.0452	8.47788	8.17334	8.06001	8.25565	8.18474
7893436	5.17841	4.78904	5.17699	4.51755	4.58	3.84131
7893437	3.24656	3.46769	3.24638	3.12729	3.28654	2.49539
7893438	6.5154	7.15567	7.59206	7.28276	7.38017	7.44027
7893439	12.3037	12.0759	12.1584	12.3706	12.2645	12.3041
7893440	2.80176	3.06997	2.71692	2.60963	2.55879	2.54439
7893441	10.8539	10.8862	10.8868	10.6466	10.8288	10.642
7893442	5.50655	5.84622	5.65515	6.17531	4.64232	4.66635
7893443	6.64768	6.31196	6.26412	6.3558	6.40441	6.87051
7893444	5.18645	5.28307	5.33135	5.67005	5.2768	5.12963
7893445	3.13559	3.04292	4.00612	3.21698	3.15153	3.01658
7893446	5.57463	5.30701	5.97889	5.74288	5.36581	5.28809
7893447	10.0671	9.70702	9.82237	10.1547	9.61322	10.0555
7893448	8.36309	8.84181	8.61382	8.3281	8.50026	8.49895
7893449	9.31181	9.13758	9.02704	9.33501	8.97266	9.079
7893450	3.22414	3.22765	3.0378	3.23542	2.90146	3.13214
7893451	5.29274	4.8836	4.84348	4.72823	4.82445	4.81743
7893452	3.21086	5.20183	5.147	3.7354	4.01644	4.4121
7893453	5.74898	5.95994	6.13186	5.79881	6.0709	6.1597
7893454	9.73535	9.54279	9.59897	9.59544	9.78688	9.93517
7893455	8.90475	9.17572	8.9377	8.89297	9.17999	9.17194
7893456	4.63709	4.24577	4.50925	3.99452	4.65933	4.18474
7893457	2.53557	2.70214	2.62115	2.64986	2.82022	2.75584
7893458	11.4767	11.6413	11.5989	11.5515	11.4962	11.4354
7893459	4.9391	4.47273	4.11789	4.75076	4.75411	4.49865
7893460	11.9041	12.037	12.0869	11.8519	12.0987	11.927
7893461	8.70671	9.23539	9.12239	8.88047	9.18108	9.18448
7893462	2.95614	3.18809	3.5117	3.55809	3.69788	3.41814
7893463	5.68226	5.5807	5.34206	5.22566	5.35408	5.22184
7893464	5.90553	5.95719	5.79216	5.8998	5.79381	6.00959
7893465	5.25494	4.80678	5.10477	5.83438	4.77389	5.35352
7893466	11.0852	10.9814	11.2424	11.2999	11.4313	11.2581
7893467	8.64534	8.36082	8.26232	8.61933	8.46698	8.43839
7893468	3.54056	3.47123	3.39441	3.32195	3.1275	3.5613
7893469	12.6002	12.4463	12.2001	12.2107	12.2203	12.5171
7893470	4.64303	5.13438	4.88049	5.34112	4.98946	4.29414
7893471	4.5017	3.51555	3.85368	3.65189	3.57192	4.30663
7893472	5.68253	6.01518	6.167	6.19879	6.47521	5.89053
7893473	6.03111	5.80539	6.05922	5.17109	5.07489	6.13464
7893474	3.1633	2.97968	2.71204	3.05607	2.78917	2.99378
7893475	4.10703	3.93936	3.88283	3.91176	4.19695	4.23686
7893476	9.96863	9.87418	9.93224	10.162	10.1508	9.86664
7893477	9.09005	9.37247	8.95889	9.19427	9.51109	9.19575
7893478	5.21614	4.03969	4.45665	4.53009	4.65319	4.30162
7893479	3.26118	3.25892	3.5169	3.51518	2.8212	3.32549
7893480	6.94762	6.17065	6.16394	6.42395	6.77314	6.76272
7893481	6.99742	6.78879	7.05014	6.88787	6.98608	6.50761
7893482	3.65929	3.68564	3.62362	3.7807	3.81525	3.08235
7893483	6.90541	6.89771	6.76028	6.36243	6.73695	6.25707
7893484	2.79052	3.40877	2.73313	2.93947	3.00635	3.45586
7893485	10.3897	10.5532	10.334	10.2294	10.6833	10.4389
7893486	13.0421	13.0432	13.08	13.0853	13.0166	12.9916
7893487	3.65817	3.7708	3.46011	3.43951	3.59328	3.52093
7893488	6.05988	5.5287	5.29949	6.09964	5.29289	4.46384
7893489	2.49441	2.84197	2.83726	2.69172	2.61058	2.53598
7893490	2.9103	2.67305	2.7012	2.42983	2.62544	2.46239
7893491	7.97691	8.4967	8.4774	8.08925	8.60042	8.31617
7893492	6.64962	5.8924	5.40662	4.49035	6.01396	6.16457
7893493	5.91292	5.4705	5.10591	4.99023	5.39392	4.86426
7893494	9.17814	9.0198	9.01429	9.15927	9.19022	8.85521
7893495	4.33275	4.22099	4.41813	4.26646	4.78039	4.23533
7893496	2.59661	3.04466	3.23152	3.2951	3.27086	2.82967
7893497	9.34275	9.31469	9.24862	8.98241	9.10774	9.08157
7893498	12.1449	12.1224	12.0526	12.1271	12.1948	12.0442
7893499	2.85663	2.47959	2.60981	2.51741	2.64227	2.70474
7893500	7.8473	8.79644	8.0981	8.27721	8.67436	8.36175
7893501	4.0919	3.59953	4.76217	3.98965	4.26762	3.566
7893502	2.21479	2.59141	2.50839	2.2308	2.44969	2.34502
7893503	5.86472	5.70776	5.28253	5.49559	5.9504	5.30938
7893504	9.86504	9.75091	9.86703	9.96288	10.213	9.9467
7893505	2.62428	2.58389	3.11726	2.78125	2.76473	2.62609
7893506	5.98162	6.19388	6.02857	6.51051	6.40558	6.38421
7893507	12.6933	12.6468	12.6981	12.6507	12.6435	12.6184
7893508	2.74018	3.28375	3.76222	4.09906	3.90985	3.89197
7893509	3.53885	3.84536	3.71645	3.8305	3.93919	3.93181
7893510	3.24791	3.9252	3.89813	4.13532	3.4475	3.87003
7893511	8.50701	8.84661	8.68752	8.45917	8.85642	8.82961
7893512	2.59369	3.38941	3.21262	3.03875	3.4037	3.1455
7893513	7.2062	6.71327	6.89635	6.99959	6.56193	7.19931
7893514	3.75051	4.08207	3.69858	3.62738	3.70241	3.39064
7893515	8.04429	8.45831	7.99007	7.99752	8.40792	8.27931
7893516	11.2412	11.2749	11.3349	11.1195	11.2223	10.9696
7893517	8.73003	8.36156	8.39949	8.69744	8.51855	8.48704
7893518	9.48748	9.60079	9.48436	9.58128	9.65852	9.62102
7893519	3.94754	3.69629	3.82509	3.792	3.87198	3.82151
7893520	4.50374	4.26333	5.147	4.07394	4.67898	4.66166
7893521	2.33754	2.45256	2.54262	2.30028	2.23029	2.50756
7893522	2.58647	2.74803	2.92093	2.43133	3.05687	2.73415
7893523	4.8646	5.20448	5.0236	5.24397	5.12167	5.1426
7893524	6.89206	5.76031	6.05301	6.569	5.82429	5.00606
7893525	5.43277	5.49076	5.17995	5.31862	5.5295	6.01148
7893526	2.84635	3.08521	3.96709	2.57028	3.37664	2.5835
7893527	5.32849	5.43721	5.33823	4.87	5.58748	4.53069
7893528	8.05805	8.23447	8.44322	8.37291	8.42515	8.34509
7893529	3.19257	3.9688	3.69513	3.59729	4.53609	3.46269
7893530	11.8807	11.8079	11.816	11.9955	11.6923	11.7634
7893531	6.14592	5.77387	6.59281	6.71291	6.44624	6.64989
7893532	2.4169	2.58369	2.19189	2.11155	2.10263	2.44702
7893533	6.5836	6.2765	6.11556	6.62028	6.29692	6.4471
7893534	8.61647	8.89949	8.76908	8.73769	8.78389	8.80829
7893535	3.09951	3.6432	3.43585	3.35838	3.54195	3.66705
7893536	10.0286	10.119	9.85819	9.85336	10.1042	10.2268
7893537	3.99889	3.58738	4.34537	4.08635	4.252	4.55215
7893538	3.42317	3.50145	3.25817	3.41376	3.72218	3.33232
7893539	11.1594	11.264	11.2018	11.4669	11.568	11.5391
7893540	11.6289	11.6859	11.6676	11.7287	11.5824	11.6188
7893541	2.80438	2.89586	3.66776	2.78164	2.86366	2.54174
7893542	6.06125	5.80318	5.2748	6.03862	5.90674	5.44374
7893543	12.0041	12.2631	12.1687	12.1495	12.4234	12.3185
7893544	7.48922	7.12227	6.80898	7.06423	6.9106	7.45381
7893545	8.44304	8.79836	8.48907	8.45873	8.51971	8.28365
7893546	6.51617	6.86059	5.63564	6.67492	6.77222	6.7346
7893547	13.0454	13.0395	13.0406	13.1998	13.1699	13.1218
7893548	3.20197	2.90072	2.85868	3.068	3.00318	2.89085
7893549	7.99661	8.20427	8.37393	8.30975	8.48205	8.29498
7893550	11.5527	11.5518	11.5997	11.6604	11.6286	11.5253
7893551	10.0749	10.0274	10.111	10.1619	10.1642	10.0039
7893552	7.05115	7.95993	7.66024	6.84706	7.17204	7.20026
7893553	2.93494	3.12268	2.68659	2.81045	2.99771	2.88472
7893554	11.2007	11.3509	11.0214	11.0765	11.2673	11.1002
7893555	5.31754	5.43873	4.46091	5.9327	5.31754	4.07586
7893556	4.22387	4.56762	3.94818	4.84825	4.38059	4.35816
7893557	7.31754	7.49024	7.40428	7.7031	7.14832	7.64293
7893558	9.14738	9.1867	9.16592	9.3808	9.50434	9.42354
7893559	13.3122	13.1643	13.2375	13.1492	13.155	13.1381
7893560	6.72095	6.80785	6.90136	6.95373	7.01128	6.39268
7893561	10.4213	10.4182	10.4178	10.288	10.4232	10.3211
7893562	3.56688	3.64869	4.18008	3.86481	4.10172	3.70849
7893563	2.94054	2.67001	2.70635	2.68655	2.50922	2.75543
7893564	13.4177	13.2853	13.5078	13.5208	13.3217	13.2278
7893565	4.27921	4.29777	4.58509	4.08436	3.72658	4.6449
7893566	2.96916	2.8171	3.03168	3.01445	2.8628	2.81924
7893567	4.72782	5.1067	4.89822	5.59213	5.0507	4.44508
7893568	5.35403	4.87208	4.9049	5.12087	4.64148	5.1287
7893569	2.72966	2.80202	2.96706	2.90756	2.7072	2.77529
7893570	6.91966	7.42122	6.68588	5.79761	6.14205	7.32453
7893572	8.91857	9.13255	9.04064	8.9069	9.00622	8.82445
7893573	10.7656	10.9532	10.5639	10.526	11.1406	10.8304
7893574	10.9558	10.7784	10.8845	11.1664	10.9574	11.1275
7893575	4.95775	4.89786	4.49869	4.90846	4.82606	5.31533
7893576	3.96597	5.26129	4.32605	3.60664	3.68238	3.58987
7893577	3.26603	3.33274	3.90114	3.34806	3.91207	3.33774
7893578	3.63648	3.0151	3.47604	3.34727	3.26626	2.74361
7893579	2.79978	2.87708	3.53834	3.34377	2.87918	2.93147
7893580	4.3839	3.9613	3.85565	3.95694	4.00155	4.32266
7893581	3.78007	4.24884	4.04885	3.77858	3.5373	2.97506
7893582	12.268	12.1902	12.2283	12.3747	12.3782	12.3756
7893583	6.38048	6.55766	6.19451	6.18573	6.25659	5.727
7893584	3.51156	3.5025	3.40829	3.57025	3.64872	3.34084
7893585	6.86028	7.35969	7.12	6.97007	7.43218	7.44356
7893586	6.53416	6.49904	6.47174	6.28948	6.15498	6.0462
7893587	6.98048	7.5033	7.60311	7.76293	7.7828	7.68812
7893588	4.34093	4.02677	4.36411	4.208	4.15715	4.40619
7893589	5.06887	4.96317	4.79938	4.70792	5.04409	5.08404
7893590	5.1129	4.45197	4.41644	4.5431	4.50366	4.55613
7893591	11.7182	12.0209	11.9926	11.8061	11.8955	11.9172
7893592	11.5859	11.7739	11.6857	11.5921	11.7504	11.667
7893593	9.6207	9.59026	9.58522	9.49233	9.74912	9.68533
7893594	8.38928	8.73088	8.43675	8.31488	8.39918	8.31247
7893595	2.51721	2.6419	2.86857	2.75723	2.67634	2.72467
7893596	4.15307	4.63634	4.86487	4.10076	4.36123	4.54442
7893597	2.53488	2.76455	2.73821	2.53855	2.55529	2.48736
7893598	8.09214	7.9734	8.19247	8.06491	7.76002	7.94807
7893599	7.49388	7.0819	7.52884	7.50046	7.15082	7.39214
7893600	6.73185	7.04003	6.75267	7.06303	6.8107	7.22997
7893601	6.32127	6.70975	6.61748	6.64029	6.95589	6.57931
7893602	9.68675	9.595	9.68617	9.77036	9.95476	9.82126
7893603	12.2908	12.1529	12.1685	12.2673	12.2965	12.2043
7893604	3.45218	3.93689	3.89813	3.86801	4.24011	3.917
7893605	10.3467	10.5171	10.4241	10.4323	10.4519	10.3188
7893606	5.57874	5.76845	5.58851	5.80306	5.55016	5.73988
7893607	2.90903	2.78589	2.72863	3.24477	2.90574	2.88021
7893608	6.67374	6.4851	6.53731	6.58759	6.711	6.48672
7893609	10.7334	10.9442	10.9414	10.8052	11.3304	11.0081
7893610	3.82677	3.26558	3.08482	3.43173	3.51904	3.33768
7893611	3.37173	2.83395	3.10741	2.95158	3.36405	3.11985
7893612	2.44258	2.30555	2.42953	2.55123	2.52916	2.36125
7893613	9.61418	9.66921	9.79181	9.47012	9.57157	9.62988
7893614	3.26653	3.3598	3.48598	3.65155	3.54021	3.20707
7893615	5.01015	5.84857	5.7358	5.34518	4.58644	4.47781
7893616	7.20993	7.16666	7.2223	7.3364	7.0033	6.81732
7893617	6.24286	5.77437	6.54019	5.04378	6.30703	5.93756
7893618	4.02082	3.78854	3.95263	3.89342	3.55603	3.47219
7893619	9.39437	9.13942	9.23191	9.35282	9.34829	9.31281
7893620	2.4169	2.58369	2.07254	2.74483	2.50363	2.04268
7893621	2.60836	2.58749	3.2737	2.46531	2.54931	2.54144
7893622	3.08747	3.53158	3.46265	3.17778	4.30078	2.93947
7893623	3.21418	2.45412	3.3965	2.5979	2.92992	2.65744
7893624	3.84727	3.79246	3.90163	3.88975	3.93059	3.62792
7893626	2.2397	2.31394	2.25251	2.18846	2.25617	2.42633
7893627	4.77653	4.87916	3.98355	4.45826	5.2441	5.19051
7893628	8.84212	9.64492	9.42196	9.47099	9.8737	9.87684
7893629	2.4169	2.38994	2.2898	2.53258	2.55527	2.4085
7893630	6.48158	6.72012	6.43482	6.99972	6.73336	7.05118
7893631	5.90605	5.5527	5.68	6.04644	5.74127	5.30834
7893632	12.2501	12.1624	12.2455	12.504	12.3253	12.3373
7893633	9.04352	9.46612	9.0482	8.72491	9.16279	8.97815
7893634	10.8902	10.9748	10.8842	10.9552	11.058	11.0049
7893635	4.94916	4.03132	4.06435	3.85393	4.00638	3.70807
7893636	2.71046	2.87918	2.83976	2.96143	2.70015	2.7924
7893637	5.62275	5.71454	5.24122	5.68807	5.44883	6.38512
7893638	4.08944	3.21781	3.82728	3.50881	3.45195	3.83423
7893639	11.154	11.1281	11.0946	11.205	11.1495	11.0455
7893640	8.85419	8.76964	8.93485	8.93125	9.183	8.7978
7893641	10.9074	10.9202	10.9783	11.1041	11.1599	11.0055
7893642	11.2632	11.0824	11.2663	11.3166	11.3164	11.1976
7893644	5.83832	5.88713	5.74467	6.07538	6.23233	4.7078
7893645	4.11023	4.24915	3.64536	3.81416	4.25365	3.52146
7893646	7.477	7.67277	7.74314	7.15438	7.8752	7.51811
7893647	12.5213	12.4481	12.5544	12.543	12.4218	12.4022
7893648	2.7943	3.6471	3.17142	3.44434	3.08425	3.14242
7893649	9.92551	10.0492	10.1859	9.96625	10.0107	10.0359
7893650	12.924	12.953	13.0366	13.1701	13.1205	13.0916
7893651	8.1772	8.28799	8.13206	8.20971	8.36446	8.38729
7893652	5.1161	4.67582	4.85538	4.31618	4.66334	4.81879
7893653	5.60366	4.12776	1.96012	4.44163	3.94425	4.42186
7893654	4.32764	3.92051	4.13065	4.46515	4.12419	3.54783
7893655	5.04711	5.00742	4.45027	5.27288	4.18247	4.30349
7893656	2.86169	3.51403	4.11308	4.01872	3.77474	3.84671
7893658	5.55535	5.46389	6.25842	4.87535	5.30378	4.86765
7893659	3.88499	4.26921	4.72429	4.28821	3.89854	3.98178
7893660	8.35528	8.47232	8.29461	8.28978	8.26719	8.43107
7893661	8.96966	8.91059	8.91087	8.87073	8.93242	9.1756
7893662	12.2925	12.3554	12.3709	12.4176	12.551	12.4349
7893663	4.68621	4.62732	4.439	4.88543	4.58054	4.48676
7893664	8.6012	8.51017	8.71471	8.69352	8.7747	8.77469
7893665	5.03052	4.36068	4.80848	5.2696	4.55208	4.02783
7893666	3.68732	3.19226	3.20807	3.9383	3.40795	3.25194
7893667	4.31707	4.52037	4.42536	4.66711	3.94129	4.31356
7893668	2.51366	2.80761	2.53025	2.41185	2.95075	2.31832
7893669	4.65308	5.33637	4.84242	5.28318	5.25088	4.8709
7893670	10.2272	9.87316	9.80567	9.77103	9.78632	9.73505
7893671	4.851	4.23315	4.25772	4.53104	4.2917	4.07013
7893672	5.98135	5.84857	5.25643	5.65225	6.05553	5.41411
7893673	5.50842	5.0627	5.63847	5.50842	5.34176	5.17033
7893674	2.79052	2.67634	2.73313	2.49341	2.72096	2.73313
7893675	8.08183	8.32298	8.17471	7.98135	8.1744	8.2552
7893676	11.3792	11.3563	11.2997	11.4026	11.3633	11.3736
7893677	11.7292	11.3412	11.5418	11.6164	11.6327	11.394
7893678	5.46398	5.19566	5.5073	5.29724	4.79291	4.97605
7893679	2.78935	3.20127	2.80133	3.24778	3.09541	3.25159
7893681	2.46274	2.54129	2.3772	2.33305	2.2333	2.19189
7893682	8.83447	8.84646	8.67761	8.65627	8.84423	8.29746
7893683	4.88255	4.29577	4.42043	5.10395	4.83264	4.3738
7893684	11.054	11.0632	11.0251	10.9549	11.1065	11.0461
7893685	9.36545	10.028	9.97272	9.67387	10.388	10.0106
7893686	5.14528	4.83065	4.26843	4.46068	4.97581	4.73367
7893688	3.26245	3.22927	2.91495	3.35672	2.91191	2.64376
7893689	11.3185	11.3593	11.3168	11.2681	11.3478	11.2484
7893690	9.04614	8.80875	8.83345	9.00174	8.95838	8.65609
7893691	2.33489	2.63315	2.57703	2.38695	2.46384	2.38677
7893692	6.39488	6.74794	6.52337	6.41747	6.7412	7.47535
7893693	5.335	3.78396	4.50622	5.69643	5.28711	4.7472
7893694	3.21698	2.67634	2.89611	2.57222	2.58369	2.97488
7893695	5.47479	5.22698	5.22968	5.09986	5.2372	5.07906
7893696	6.20917	6.19285	5.98105	6.31315	6.3925	6.24409
7893697	2.9103	4.84589	4.69174	5.03956	4.56802	4.75708
7893698	4.92298	4.5473	4.16725	4.24025	4.14065	4.2966
7893699	3.40285	3.07768	3.44177	3.70089	3.22973	4.03534
7893700	8.47049	8.41179	8.55599	8.5135	8.44563	8.25632
7893701	9.4602	9.5015	9.37949	9.3778	9.31978	9.49985
7893702	3.24228	2.84449	2.9625	2.67931	2.91884	3.13335
7893703	3.61866	3.3372	3.17748	4.25642	3.95341	3.42146
7893704	4.70654	5.14285	4.7045	5.76629	5.47131	4.88097
7893705	8.46694	8.8879	8.73414	8.55886	8.68804	8.42312
7893706	3.03868	2.85855	3.1817	2.92639	2.79168	3.36363
7893707	5.90885	6.0878	5.93229	5.71704	5.69875	5.84854
7893708	7.79379	7.41978	7.84081	7.69191	7.43353	7.66637
7893709	10.9692	11.0579	11.1492	10.8858	10.7761	10.635
7893710	10.2056	10.2473	10.3211	10.1462	10.2166	10.2171
7893711	9.38996	9.11579	8.90481	8.87287	8.8132	9.34776
7893712	3.85185	4.45909	3.55451	4.12905	4.05414	4.0148
7893713	5.61952	5.79919	5.64659	5.31459	5.41914	5.08565
7893714	9.00944	8.92644	8.78315	9.31251	9.0951	9.22498
7893715	11.3017	11.5843	11.4051	11.5206	11.4898	11.4713
7893716	4.11872	3.54057	4.29125	4.02364	3.58528	4.09387
7893717	4.09946	4.5946	4.42157	3.8873	4.34993	4.81354
7893718	4.25457	4.42202	4.10915	3.80268	4.30607	3.65175
7893719	3.3147	3.28901	3.19307	3.08278	3.10395	3.10049
7893720	6.86985	6.56473	6.56256	6.6968	6.59399	6.4191
7893721	7.78624	8.20163	7.89575	8.20625	8.01137	7.84346
7893722	5.63448	5.54462	5.70848	5.64639	5.63677	5.5416
7893723	5.00947	4.33524	3.98812	5.13707	4.40446	5.06993
7893724	5.33861	5.05629	4.979	5.08804	5.00013	4.31031
7893725	12.3026	12.0243	12.0721	12.0259	12.0269	12.094
7893726	6.03895	6.06511	5.78746	5.86998	5.8936	5.51636
7893727	13.194	13.3386	13.2512	13.2634	13.3531	13.2464
7893728	7.40747	6.95665	7.1437	7.18012	7.23302	7.12868
7893729	7.58714	8.29401	7.90429	8.43604	8.66408	8.18908
7893730	4.5186	3.50153	3.71762	3.98208	4.04067	4.2056
7893731	10.5324	10.0106	9.86322	10.2237	9.88006	10.2615
7893732	10.6394	10.7591	10.6881	10.7682	10.608	10.6103
7893733	11.2617	11.3892	11.2725	11.4217	11.4047	11.3826
7893734	11.6924	11.9676	11.6882	12.0517	12.096	11.9632
7893735	2.70136	2.85963	2.47584	2.80273	3.1494	3.19468
7893736	4.11953	4.33798	4.69882	4.31409	4.11328	4.22056
7893737	6.42223	4.61325	5.08251	5.76458	5.36045	4.8217
7893738	9.21958	9.40834	9.39214	9.70858	9.64033	9.5945
7893739	7.98527	8.31319	8.68518	8.22379	8.31394	8.5625
7893740	10.2219	10.1262	10.1494	10.2338	10.2254	10.2584
7893741	3.24807	3.60368	3.91533	4.63931	3.96821	3.58728
7893742	2.26957	2.48302	2.33039	2.39475	2.43228	2.36047
7893743	6.16662	6.07795	6.16516	5.82607	5.97209	5.38769
7893744	8.14019	7.88412	8.37942	7.86186	7.97283	7.50269
7893745	6.936	6.56667	6.04583	6.2109	6.52421	6.10753
7893746	2.79499	2.96127	2.75572	2.77372	3.1523	2.71357
7893747	8.98481	8.83453	8.80554	9.04685	9.04946	8.90867
7893748	5.05681	4.30953	4.84903	4.96622	4.77389	5.03862
7893749	2.75615	2.78584	2.65054	2.55687	2.65141	2.34265
7893750	4.97619	4.97619	5.27092	4.75748	4.63915	5.22708
7893751	5.12576	5.59533	4.91505	5.50501	4.25498	4.85018
7893752	8.82615	8.64838	8.91711	8.79084	8.85048	8.56873
7893753	2.5817	2.53537	2.68507	2.61849	2.54366	2.49974
7893754	3.40245	3.56434	3.17887	3.57127	3.3727	3.67635
7893755	3.32533	3.28669	3.14576	3.38364	3.14611	3.14139
7893756	4.07203	4.23285	3.63501	4.34854	4.27629	4.01265
7893757	5.60203	5.70023	5.69579	5.20299	4.50388	5.56705
7893758	3.43225	3.10437	2.62493	2.82703	3.11879	2.85832
7893759	11.6907	11.6413	11.711	11.8155	11.8389	11.7458
7893760	2.71144	3.02143	2.6901	2.85265	2.97108	2.83175
7893761	5.58105	4.91793	4.87859	5.74688	5.6277	4.78929
7893762	13.5715	13.6081	13.665	13.8042	13.7434	13.5947
7893763	13.0365	13.0644	13.0979	13.0329	13.0572	12.9817
7893764	5.79191	5.11049	5.5355	5.78688	5.46103	5.5954
7893765	4.74589	3.99031	4.13758	5.52633	4.83938	4.21758
7893766	8.21302	7.71165	7.6955	7.59296	7.93769	7.60865
7893767	5.79062	5.53935	5.50169	5.84955	4.90574	5.79236
7893768	4.49908	4.70882	4.44983	4.55826	4.32116	3.49412
7893769	9.31674	9.55375	9.5362	9.64797	9.78966	10.0202
7893770	2.42131	2.38207	2.63461	2.79848	2.48418	3.04792
7893771	4.61002	4.32117	4.43353	4.85931	4.24123	4.6437
7893772	5.12468	5.44746	5.17676	5.04642	5.3302	5.32537
7893773	12.1352	12.0614	12.1173	12.0821	12.0246	11.8636
7893774	10.0191	9.88953	9.7693	9.27428	9.72616	9.80724
7893775	3.71838	3.68147	4.22828	4.18376	4.43771	4.10415
7893776	2.56779	2.67372	2.83731	3.22564	3.07328	3.04998
7893777	8.06904	8.19995	8.10323	7.93078	7.73684	7.86685
7893778	9.65738	9.775	9.66416	9.87023	10.0386	9.89186
7893779	10.3959	10.4461	10.3192	10.5366	10.5049	10.3703
7893780	2.96047	2.87156	2.40038	2.57074	2.92917	2.6758
7893781	7.04626	7.10231	6.96213	7.17872	7.23077	7.04639
7893782	10.5169	10.5648	10.4163	10.4488	10.3987	10.3559
7893783	10.1494	10.2456	10.113	9.93406	10.2463	10.1188
7893784	5.07704	5.19028	5.09668	4.4917	4.03019	4.46602
7893785	12.141	12.2209	12.2599	12.0825	12.1586	12.1704
7893786	4.09874	4.47431	4.09567	3.70655	3.99962	4.20538
7893787	4.15274	3.62978	3.34864	3.64005	3.68579	3.83974
7893788	9.59611	9.73294	9.62299	9.42174	9.45249	9.63413
7893789	8.26866	8.74693	8.46467	7.94873	8.51331	8.48309
7893790	8.58066	7.97512	8.11554	8.83382	8.43633	8.25244
7893791	6.1051	6.88445	5.90597	6.85101	6.86781	5.91445
7893792	11.105	11.378	11.2169	11.1851	11.2776	11.255
7893793	5.92801	5.73456	5.94213	6.02637	5.73876	6.49109
7893794	4.50707	4.24917	4.03939	3.92044	3.9574	4.24392
7893795	4.04491	4.3253	4.10773	4.488	4.33727	4.24551
7893796	6.79196	7.18747	6.62866	6.53212	7.08734	7.26408
7893797	4.86931	4.54466	4.21972	4.62494	4.59686	3.84992
7893798	5.36935	5.8195	5.57448	6.01356	6.3657	5.84998
7893799	2.83584	3.23813	3.32775	2.86037	3.15082	2.93563
7893800	6.98519	7.81214	7.46457	7.55826	7.68494	7.46549
7893801	2.71796	3.00652	2.5352	2.64343	2.77867	2.59387
7893802	10.7852	10.7767	10.8064	10.6985	10.7987	10.8244
7893803	2.595	3.28725	3.05664	2.93144	3.27872	2.86113
7893804	3.19617	4.09007	4.00491	4.26544	3.94472	3.36557
7893805	5.78682	5.79774	5.52887	5.8818	5.78048	5.69324
7893806	7.11884	7.29084	7.03365	6.89851	6.95468	6.95671
7893807	5.0712	5.12896	5.13364	4.78232	5.02297	4.30864
7893808	12.4919	12.4157	12.5619	12.6136	12.5378	12.4465
7893809	7.258	6.62534	6.83195	6.66764	6.39908	6.7681
7893810	6.73185	6.98439	6.19334	7.19487	6.05553	6.74685
7893811	3.53015	3.62096	4.00993	4.29798	3.64719	3.35468
7893812	4.82497	5.51089	4.99893	5.27327	5.1025	4.9631
7893813	5.99313	5.96362	5.86802	5.2666	5.90688	5.81425
7893814	4.08234	3.95162	2.95722	5.08132	5.25226	4.24192
7893815	11.8082	11.9885	12.005	11.9516	11.9629	11.9681
7893816	9.66187	9.64004	9.75937	9.83027	9.68376	9.62217
7893817	4.33439	4.34537	4.53635	4.65614	3.94569	3.60407
7893818	5.38497	5.09593	4.51173	5.38002	5.09609	5.15341
7893819	3.82495	3.65384	3.2782	3.76706	3.71244	3.81808
7893820	9.6681	9.95767	9.73221	9.58383	9.73618	9.73225
7893821	9.32058	9.22316	9.31683	9.39717	9.47573	9.24875
7893822	5.49522	5.52245	5.11863	4.49283	5.44602	5.40213
7893823	5.78979	6.1799	6.20475	6.64471	6.40744	6.32764
7893824	4.69459	5.37346	4.78101	5.76587	5.11503	4.96447
7893825	3.04546	4.83041	3.76222	4.08158	3.599	3.34123
7893826	2.62449	2.53182	2.7674	2.47588	2.7096	3.09613
7893827	9.42136	9.39192	9.08513	9.5018	9.6555	9.37549
7893828	4.75927	5.17345	4.732	4.72245	4.08586	4.61516
7893829	2.9838	2.71375	3.42345	2.83432	3.09181	2.76288
7893830	5.56803	5.2764	5.29496	5.99087	5.63109	5.53381
7893831	5.12852	5.44782	5.69398	6.01256	5.63187	5.12717
7893832	4.01997	3.46537	3.57221	3.81005	3.60822	3.90168
7893833	7.57668	7.4392	7.74921	7.79827	7.31762	7.37106
7893834	7.07511	7.60718	7.59905	6.95659	7.40284	7.37718
7893835	7.80809	8.30535	7.96535	8.00936	8.45332	8.54044
7893836	8.86256	9.08017	9.10675	9.02085	9.04231	9.06455
7893837	4.05307	2.96554	3.00736	3.08206	3.12237	2.9346
7893838	10.9289	11.025	10.8607	10.9598	11.1123	10.7964
7893839	2.32132	2.52169	2.46447	2.48456	2.78862	2.54747
7893840	9.58349	9.27721	9.40327	9.36508	9.4978	9.28505
7893841	6.91638	6.14373	7.26963	6.8927	6.38342	6.71907
7893842	7.05186	7.10473	7.09592	7.46452	7.29365	7.14334
7893843	3.36156	2.95893	3.98368	3.44342	3.53334	3.91542
7893844	3.41486	3.34805	3.2591	3.2848	3.21935	2.88897
7893845	3.36348	3.00951	3.2267	3.08049	3.13714	3.3631
7893846	3.17247	3.14773	2.9625	3.03487	2.78553	2.83701
7893847	2.73685	2.90843	2.88237	3.19005	3.11867	2.85562
7893848	5.90605	5.49627	5.19361	5.62464	5.66569	5.3426
7893849	5.34223	4.60845	5.46742	4.84693	4.95584	4.61025
7893850	12.0323	12.0959	11.9106	11.9654	11.9966	11.7531
7893851	3.07154	3.47396	3.55142	3.1149	3.05439	2.99694
7893853	6.61147	6.77155	6.7782	6.66289	6.83171	6.66163
7893854	3.3661	3.48123	3.10484	3.11075	3.31864	3.02812
7893855	8.72575	8.96682	8.95944	8.84214	8.7406	9.06401
7893856	9.63166	9.75432	9.82377	9.99246	9.92384	9.82881
7893857	6.26963	6.94759	6.18794	6.15938	7.05781	6.4863
7893858	2.63357	2.44617	2.81938	2.70694	2.72895	2.64622
7893859	3.73836	3.61487	3.70457	4.15253	3.48791	3.63275
7893860	5.99376	5.58476	4.83679	6.43501	5.43249	6.03192
7893861	5.57817	5.93608	5.74192	5.44454	6.09999	5.63895
7893862	3.21698	3.40877	4.5736	3.64729	4.30078	3.56429
7893863	2.79426	2.37703	2.9264	2.35644	2.59317	2.45171
7893864	3.63831	3.77856	4.15749	3.48516	3.61958	3.27247
7893865	2.83986	3.06302	3.01088	3.5625	2.8737	2.71216
7893866	12.7696	12.7233	12.6234	12.4556	12.5224	12.7218
7893867	6.04733	5.40581	5.59163	6.09492	5.67784	5.90025
7893868	5.30335	4.97501	5.28649	5.12974	4.92374	5.33128
7893869	4.81079	4.98008	4.54727	4.96713	4.84386	4.57798
7893870	8.87882	8.90066	8.65708	8.81607	9.18138	9.20514
7893871	4.58613	4.32055	4.00098	4.0874	3.97189	4.63292
7893872	5.06018	5.23244	4.55839	4.98164	4.14245	3.83951
7893873	3.18426	4.19248	3.31229	3.93166	5.33749	3.66602
7893874	3.0027	3.82069	3.42721	3.91251	3.14262	2.97464
7893875	7.68476	7.57044	7.43531	7.59619	7.72166	7.58048
7893876	6.0019	5.12457	6.24183	5.95511	6.18075	4.745
7893877	3.07256	4.70461	4.84616	4.49817	4.61363	4.25689
7893878	7.24919	7.5829	7.29225	7.2953	7.15944	7.18179
7893879	4.82913	5.06156	4.89781	4.63228	4.61838	4.89599
7893880	11.3958	11.2253	11.3441	11.4171	11.6003	11.5245
7893881	5.70002	5.42306	5.15241	5.93719	5.47806	5.62306
7893882	3.98881	4.74275	5.13558	4.88049	4.34084	5.51895
7893883	11.5278	11.3046	11.3817	11.3767	11.1864	11.1589
7893884	5.28353	5.58942	5.37249	4.67844	5.1983	4.9105
7893885	2.27041	2.30365	2.8365	2.19189	2.58369	2.31832
7893886	9.61322	9.56197	9.38347	9.35744	9.05678	9.16277
7893887	3.04462	2.78007	2.99641	3.81345	2.95872	2.97266
7893888	8.12971	8.19858	8.25858	8.5081	8.73755	8.38365
7893889	6.46263	5.96541	6.07833	5.32943	5.85073	5.61621
7893890	3.97477	4.1335	4.29368	4.51244	4.33209	4.1563
7893891	2.65346	2.99536	3.03469	3.15457	3.24163	3.18918
7893892	10.0658	10.0101	10.0553	10.3208	10.2441	10.1627
7893893	7.82829	7.28187	7.49271	7.23178	7.64025	7.20862
7893894	4.05574	3.61258	3.39751	3.43004	4.19869	3.7463
7893895	2.87734	3.75563	2.91265	2.73415	3.10543	2.66668
7893896	4.76419	4.55963	4.27893	4.52094	4.91872	5.27854
7893897	3.56045	3.46108	4.11098	3.18915	3.78552	3.42157
7893898	3.28244	3.7701	3.23194	3.4838	3.59322	3.39733
7893899	3.46117	3.01203	3.40779	3.88345	3.67501	3.46849
7893900	5.66098	5.98385	5.57948	5.99808	5.58667	5.66441
7893901	8.65181	8.50504	8.7133	8.55097	8.54837	8.51288
7893902	2.82002	3.16207	2.74574	3.18575	2.95256	3.23485
7893905	9.87165	9.68295	9.64635	9.96211	9.76658	9.71279
7893906	3.99531	4.56955	3.92007	4.03466	3.58133	3.89082
7893907	3.33426	3.91215	3.53158	3.54456	4.19544	3.87509
7893908	6.86216	7.1346	7.01543	7.06359	7.79982	7.35098
7893909	3.70694	2.82161	3.21931	2.96168	2.46993	3.15143
7893910	6.81101	7.04916	6.7925	7.47929	6.783	6.72815
7893911	3.38833	3.43981	3.34664	3.18097	3.48665	2.97464
7893912	2.62416	2.37817	2.73313	2.74612	2.60213	2.88482
7893913	8.05463	8.30093	7.93946	8.57331	8.48449	8.64196
7893914	8.44758	8.43538	8.69423	8.59739	8.30408	8.48463
7893915	2.64874	3.49148	2.80599	3.43234	3.16476	2.91735
7893916	7.4316	7.19848	7.31013	7.13826	7.10687	6.91349
7893917	2.92311	3.50546	3.73511	3.55155	3.80288	3.38859
7893918	4.04773	5.42725	5.97659	5.02805	5.91205	5.40647
7893919	10.5129	10.8299	10.6248	10.4863	10.6586	10.6502
7893920	3.65603	3.77427	4.26017	4.30762	4.1824	3.89832
7893921	8.54072	8.27763	8.48885	8.38335	8.58475	8.13216
7893922	7.13117	7.58967	7.61125	7.29722	7.49997	7.41742
7893923	13.1444	13.2153	13.1742	13.1333	13.1717	12.9981
7893924	5.31754	5.60366	5.44746	5.95058	4.93143	6.03367
7893925	5.8846	6.2769	5.88309	6.36604	6.1702	6.38837
7893926	11.8177	11.8873	11.8558	11.5272	11.7745	11.8168
7893927	2.95188	3.37697	3.1301	3.31914	3.59647	3.95336
7893928	10.4568	10.3458	10.3733	10.4418	10.5107	10.394
7893929	8.00802	7.72647	7.86773	7.85368	7.73154	7.90663
7893930	6.35261	5.89338	5.7565	6.1751	5.93559	6.3345
7893931	2.64684	2.8598	3.17372	2.71694	3.03069	2.72309
7893932	5.97577	6.07432	5.91683	6.10885	6.48589	6.16284
7893933	9.18505	9.09099	9.13472	9.1956	9.19486	9.11722
7893934	4.37398	3.79473	3.88301	4.17692	3.30709	3.43248
7893935	2.76591	2.78758	2.90155	3.18322	2.90155	2.58369
7893936	4.03367	4.09287	4.36216	5.08431	4.78073	4.83739
7893937	8.69749	9.08806	8.84682	8.89914	9.10333	8.80136
7893938	6.03485	5.82211	6.08144	6.55704	6.11777	5.68203
7893939	8.7857	8.75738	9.05026	8.6406	8.7519	8.8031
7893940	3.31061	3.57983	4.02056	3.1934	4.39876	3.78495
7893941	9.07448	8.91747	8.82952	9.1348	8.68802	9.23915
7893942	4.43771	3.84468	4.05859	3.89125	4.18517	4.40389
7893943	3.79775	3.86232	3.96832	3.69694	3.85549	3.9013
7893944	2.28313	2.14672	2.07254	2.07704	1.9915	2.11607
7893945	3.96143	3.88286	4.20208	3.53242	3.59069	3.25792
7893946	9.33382	9.09519	9.10725	9.31328	9.28739	9.20244
7893947	4.9815	4.67132	4.78751	4.52506	4.6753	4.81746
7893948	9.98342	10.2224	10.1886	10.084	10.3872	10.247
7893949	7.33916	7.99143	7.5902	7.64294	7.974	7.45085
7893950	5.52071	5.19256	5.43518	6.3599	5.37328	5.53075
7893951	3.50182	3.06792	4.04439	3.45477	3.30411	3.56363
7893952	9.74747	10.0875	9.83573	10.0324	10.367	10.4255
7893953	5.72875	5.56942	5.35529	5.56736	5.51506	5.48888
7893954	5.72355	5.83319	5.93804	5.87231	5.904	5.93169
7893955	4.018	3.88499	3.91531	4.45315	4.19339	3.83692
7893956	12.9111	12.9638	12.9519	12.9998	12.9881	12.8889
7893957	5.32158	4.10128	4.41457	4.42173	4.03624	4.13937
7893958	8.39576	8.65104	8.28818	8.48711	8.45796	8.21232
7893959	7.13796	7.15043	7.52321	6.84214	7.08699	7.45816
7893960	7.15606	7.38314	6.86609	7.26877	7.52995	7.33796
7893961	7.21777	7.45838	7.63005	7.21809	7.33205	7.47315
7893962	4.1352	3.25753	3.38792	3.95172	3.10457	3.35531
7893963	2.91144	2.65224	2.82566	2.54793	2.81007	2.55873
7893964	3.65653	4.39725	4.37168	4.17611	3.88246	4.45836
7893965	4.05065	3.2134	3.61323	3.10891	2.93028	3.03076
7893966	11.7862	11.5891	11.7294	11.7893	11.6855	11.6736
7893967	4.02817	3.55158	4.52972	4.7247	3.83039	4.45667
7893968	6.86828	6.56352	6.44966	6.42696	6.38923	6.62031
7893969	3.08959	3.5369	3.91453	3.07389	3.65324	3.42164
7893970	4.61179	4.53472	4.72454	4.54126	4.8118	5.10952
7893971	3.02972	3.18881	2.93202	3.63049	3.13141	3.33368
7893972	9.14652	9.39432	9.33653	9.34305	9.34019	9.21464
7893973	11.1248	11.0981	11.0805	11.0487	11.0474	10.9887
7893974	2.84945	3.42387	2.78563	2.8746	3.04419	2.94408
7893975	2.41834	2.74036	2.96772	2.85968	2.37669	2.65841
7893976	4.17088	4.06946	3.61491	3.48811	3.93581	3.78899
7893977	3.34487	3.39248	3.4049	3.40927	3.61684	3.57743
7893978	2.98567	3.13653	3.63344	3.65231	3.24549	2.54428
7893980	3.28611	2.69703	2.7093	2.94439	2.83278	2.98468
7893981	8.66391	8.95058	8.95717	8.57724	8.86682	8.91338
7893982	2.55583	2.62649	2.46507	3.16529	2.53658	2.56131
7893983	3.84789	3.2802	3.26653	3.40543	3.68468	3.71451
7893984	4.24134	4.53266	4.62471	4.35841	4.39899	4.7193
7893985	3.55623	3.40293	4.16149	3.56508	3.18108	3.44176
7893986	4.51244	4.39223	4.10172	4.44554	4.70826	4.50222
7893987	2.66702	2.87843	2.9605	2.79863	2.78862	2.68496
7893989	5.64992	5.80049	5.70955	6.26393	5.9522	5.57677
7893990	3.65411	4.08477	3.66449	3.553	3.58161	4.00021
7893991	10.4771	10.6555	10.4929	10.3091	10.4665	10.4247
7893992	6.4003	6.25865	6.42178	6.26494	5.32993	5.28049
7893993	11.3305	11.1073	11.2126	11.0152	11.1179	11.2597
7893994	3.43357	3.06868	2.51041	2.7742	3.0932	2.97065
7893995	3.59735	3.28792	3.01062	3.61621	3.54315	3.40674
7893996	2.74378	2.81007	2.807	3.10268	2.87438	2.72177
7893997	6.59086	6.60892	6.9255	6.20036	6.61592	6.6031
7893998	6.27102	5.71351	6.22882	5.25659	6.32127	5.94115
7893999	2.62377	3.08907	2.81464	2.9655	2.97008	3.05704
7894000	11.8709	11.9075	11.8785	12.0203	11.8409	11.8194
7894001	4.99946	5.00033	5.342	5.56694	5.1555	4.99243
7894002	4.53421	4.62318	5.10605	5.00452	4.50712	4.3406
7894003	2.94666	2.37559	2.22726	2.42943	2.48418	2.57329
7894004	2.54464	2.59057	2.68301	2.59266	2.73507	2.77929
7894005	8.54623	8.89451	8.76827	8.63363	8.86643	8.87464
7894006	3.30476	2.6419	2.84179	3.31234	3.13513	2.68649
7894007	10.8342	10.8041	10.6706	10.7098	10.8046	10.7467
7894008	6.00006	6.45654	6.71575	6.38214	6.92143	6.8331
7894009	3.28169	3.38177	3.02494	3.12228	2.99574	3.18006
7894010	6.02401	7.20034	6.68476	6.90791	7.34015	6.59497
7894011	8.90815	9.49884	9.02256	9.05065	9.30701	9.2687
7894012	13.1971	13.2432	13.2405	13.2065	13.371	13.2594
7894013	4.66166	4.44301	4.53635	4.30147	4.33717	3.70275
7894014	3.3376	3.97694	3.6592	3.67345	3.69524	3.60646
7894015	7.18619	6.96243	6.66482	6.96551	6.57248	6.84602
7894016	6.54617	6.51618	5.13743	5.43041	6.25429	6.31346
7894017	5.11263	4.70657	4.60924	5.04893	4.81343	4.17063
7894018	4.23194	4.74063	4.52495	4.33105	4.00203	4.10265
7894019	12.0794	12.0061	12.0878	12.1182	12.0577	11.9933
7894020	5.09203	4.98659	5.20854	5.05375	5.61285	5.07632
7894021	3.34849	2.90165	3.53801	2.9755	2.85512	2.78242
7894022	3.59164	3.65138	3.57563	3.5048	3.33792	3.17844
7894023	2.32132	2.34043	2.21792	2.25792	2.27218	2.22023
7894024	3.38231	3.02811	2.83822	2.71473	2.70318	2.72474
7894025	2.72108	3.25853	3.18028	2.69375	3.32897	2.87103
7894026	6.07703	6.23147	6.11676	6.56532	6.29882	5.39015
7894027	5.01183	4.52884	4.20192	4.49474	4.88777	5.02854
7894028	5.27075	4.23491	4.62541	5.23516	5.07713	5.3429
7894029	9.92574	9.77563	9.97324	9.66743	9.37904	9.65555
7894030	5.42166	5.27338	4.77979	4.99821	5.19238	4.91199
7894031	7.26669	6.87823	6.4868	6.81835	6.87079	6.60844
7894032	2.70871	2.63327	3.09338	2.55853	2.75973	2.99093
7894033	12.4125	12.5072	12.3912	12.5118	12.5971	12.3998
7894034	3.53925	3.95229	3.99647	4.00962	4.21511	3.77566
7894035	3.1221	3.23423	2.8351	3.28365	3.40902	3.06697
7894036	11.2705	11.2326	10.9278	11.238	11.2237	11.1684
7894037	8.46547	8.39069	8.084	8.41636	8.10887	8.14571
7894038	3.5087	3.5826	3.32049	3.25737	3.64878	3.11858
7894039	3.63628	3.84683	4.04373	3.53779	3.81491	3.59363
7894040	3.2642	3.14452	3.17616	2.93248	3.41215	3.10994
7894041	9.57937	9.28011	9.47919	9.65087	9.68148	9.51424
7894042	9.35026	9.37626	9.2177	9.40814	9.64985	9.52892
7894043	12.4525	12.7153	12.5685	12.6472	12.786	12.5708
7894044	10.2558	10.7816	10.5854	10.676	11.109	11.0077
7894045	3.92726	4.64356	3.92161	3.60764	3.94688	3.97925
7894046	6.54657	6.59518	6.93415	7.14148	7.11725	6.94385
7894047	3.3981	2.79632	2.53671	2.96112	2.84435	3.33721
7894048	7.75465	7.60888	7.90084	7.83614	7.93973	7.99034
7894049	7.58975	7.5516	7.42467	7.33572	7.16439	7.76689
7894050	3.9527	3.63184	3.38374	3.22913	4.14014	3.55197
7894052	5.57373	5.9469	5.4593	5.70246	5.91704	5.21541
7894053	2.65209	2.8551	2.94026	2.7339	3.22069	2.91953
7894054	4.02178	5.05776	4.45215	5.09852	4.53919	4.74664
7894055	7.91576	8.82348	7.9796	8.59591	8.73516	8.59889
7894056	8.50677	7.71972	7.87436	8.40217	7.6382	7.59265
7894057	13.0298	12.9715	13.0838	13.0165	12.9203	12.8373
7894058	11.772	11.8835	11.9028	11.9568	12.1902	12.1879
7894059	2.9474	2.81007	2.84909	2.53896	2.69745	2.92697
7894060	5.12272	4.99562	4.92067	5.16534	4.71357	5.23587
7894061	11.399	11.5825	11.4623	11.5485	11.7156	11.4169
7894062	8.51463	8.3532	8.0727	8.23086	8.13414	8.37389
7894063	7.77097	7.22024	7.00328	7.02982	6.86884	7.155
7894064	3.50039	2.7295	3.42187	3.75398	3.57722	3.677
7894065	4.58823	4.78986	4.6544	4.87305	5.21967	4.74962
7894066	3.87106	3.85854	4.01859	4.15468	4.22592	3.91622
7894067	7.84491	7.27364	7.09757	7.88482	7.40675	7.45085
7894068	8.96694	9.25098	9.02286	9.48619	9.3501	9.23724
7894069	2.83094	3.12695	3.01965	2.97934	2.90942	2.71515
7894070	12.2713	12.4724	12.3047	12.2253	12.2852	12.0577
7894071	3.56518	3.30865	3.37026	3.29167	3.1197	3.13131
7894072	10.8649	10.504	10.732	10.6987	10.6521	10.5823
7894073	5.84607	5.29622	5.80156	5.82819	5.94531	5.62163
7894074	10.8878	10.844	10.9847	11.0679	11.0298	11.007
7894075	4.36154	4.22086	3.9173	3.76215	3.72147	3.55604
7894076	11.958	11.9049	11.8426	11.8982	11.9122	11.6254
7894077	3.24835	2.77048	2.86112	2.68075	3.04856	2.62574
7894078	7.99094	8.31428	8.2762	8.01167	8.42742	8.2887
7894079	3.50525	3.12268	3.17085	3.20412	2.8651	2.79141
7894080	5.06278	4.74588	5.15895	4.87217	5.35049	5.01639
7894081	3.31999	3.41511	4.39858	3.82555	4.20916	3.52507
7894082	4.02277	4.44799	4.44163	4.69271	4.44163	4.80145
7894083	11.9382	12.0059	11.9769	12.0581	12.0102	11.9958
7894084	4.28703	3.81196	3.94134	3.79631	4.57016	3.73662
7894085	7.67595	7.3675	7.46053	7.48927	7.60281	7.36003
7894086	12.4566	12.359	12.4858	12.4772	12.4359	12.3173
7894087	9.80142	9.71312	9.7777	9.68747	9.67953	10.0131
7894088	8.08536	8.13632	7.96369	7.81666	7.75762	8.10002
7894089	5.73821	6.81536	6.43092	6.48187	7.22334	6.20128
7894090	2.34763	2.40601	2.27257	2.29946	2.37444	2.44845
7894091	2.95785	3.52131	2.3772	3.00977	3.27824	2.44702
7894092	5.52823	5.15305	4.86478	4.64042	4.96792	5.58975
7894093	4.70978	4.04835	4.87176	4.47981	4.87101	4.42391
7894094	3.44996	3.01158	2.93225	3.33319	3.06892	3.40815
7894095	2.99402	3.03394	2.63169	3.51014	3.25244	2.79708
7894096	3.75137	3.41985	2.97557	3.04676	3.24193	3.17131
7894097	5.06845	4.46072	4.55937	5.0596	5.18896	4.83122
7894098	12.4468	12.28	12.4036	12.5373	12.496	12.4835
7894099	2.84947	3.47193	3.66354	3.65663	3.09816	4.11546
7894100	12.3261	12.4047	12.324	12.3551	12.4304	12.4944
7894101	4.15583	3.92464	4.24681	4.12441	4.03073	4.30585
7894102	8.93984	9.61995	9.30403	9.21746	9.4435	9.21831
7894103	4.96133	4.44847	4.86193	4.62461	4.31634	4.45673
7894104	10.3369	10.2189	10.1758	10.2476	10.3472	10.2458
7894105	3.55173	3.86726	3.5708	3.47981	3.80911	3.17918
7894106	5.43301	5.39353	5.83337	5.72025	6.06458	5.86844
7894107	12.2443	12.0986	12.2677	12.3413	12.1908	12.2306
7894108	4.61902	4.1826	4.48385	4.42019	4.16981	4.26002
7894109	3.6755	2.92343	2.94362	4.21187	3.78005	3.39452
7894110	12.3626	12.3026	12.3988	12.4266	12.3387	12.4056
7894111	4.35026	4.1401	5.80322	4.97352	4.08122	5.13927
7894112	4.5478	5.09912	5.48634	5.67159	5.07268	5.05414
7894113	2.57781	2.59141	2.80859	2.4746	2.67468	2.45482
7894114	13.2881	13.2726	13.2539	13.2614	13.2715	13.2243
7894115	9.06195	9.22208	9.33392	9.09322	8.94	8.80164
7894116	6.0665	5.54529	6.42577	6.16008	6.50573	6.07675
7894117	6.39748	6.47141	6.26658	6.19114	6.90769	6.64118
7894118	9.94518	9.97187	10.0926	10.473	10.4015	10.1829
7894119	9.73543	10.2692	10.1619	9.85801	10.1154	9.85564
7894120	4.19633	4.06161	4.0353	3.22677	3.45625	3.6142
7894121	4.06715	3.66554	4.14527	4.00608	4.07997	4.16309
7894122	12.2109	12.1839	12.1622	12.115	12.2276	12.096
7894123	3.19282	2.90965	3.21015	3.29777	4.46693	3.78924
7894124	6.16431	4.95154	5.34091	5.5594	4.97095	4.61396
7894125	12.1278	12.2019	12.1827	12.1371	12.0872	11.974
7894126	7.58887	7.47636	7.39171	7.38137	7.62914	7.23283
7894128	5.04194	5.24978	4.4395	4.50827	4.67606	4.48622
7894129	6.28028	5.83704	5.97812	6.30608	6.31547	6.25921
7894130	4.0302	3.79179	3.71169	3.63006	3.80494	4.6959
7894131	7.6182	7.47972	7.46378	7.42527	7.44296	7.17792
7894133	3.20499	3.40507	3.80398	3.22942	3.54495	3.07542
7894134	9.40929	9.34234	9.33594	9.64446	9.67343	9.31118
7894135	10.1699	10.0141	10.0111	9.94507	9.89873	9.9151
7894136	9.41147	9.33869	9.29501	9.41929	9.15661	9.24857
7894137	3.00047	3.51194	3.32961	3.2845	3.43232	3.35595
7894138	8.39731	8.32508	8.10174	8.68077	8.20176	8.41979
7894139	3.5969	3.73465	3.66495	3.7845	3.599	3.61044
7894140	3.42831	5.26059	4.54014	5.20502	4.29669	4.43557
7894141	4.47048	4.50422	4.28962	3.96066	4.46124	4.17094
7894142	4.53333	4.82086	3.34036	4.03617	4.50687	3.98471
7894143	2.19341	2.45806	2.41665	2.42309	2.31233	2.50388
7894144	4.86742	4.44859	5.01962	4.52637	4.61776	4.57732
7894145	9.74858	9.69795	9.65553	9.80406	9.67482	9.67793
7894146	9.08345	9.32789	9.30548	9.59593	9.63117	9.49809
7894147	2.74968	3.18609	2.89992	3.10826	2.97623	2.66008
7894148	8.36666	8.08124	8.03283	8.3241	8.37532	8.62584
7894149	4.03244	3.30124	2.76876	3.24982	3.61586	2.77966
7894150	2.8365	2.67634	2.57222	2.69375	2.89611	2.2333
7894151	2.68981	3.03381	3.43187	4.08307	2.72868	3.17114
7894152	4.98648	5.02851	5.2436	5.1058	5.59024	4.94142
7894153	5.29253	4.73378	5.06802	5.23426	4.83549	4.97702
7894154	5.10662	4.04275	5.05208	5.48697	4.67819	3.90128
7894155	7.03762	6.37116	6.64332	6.90603	6.65612	6.8596
7894156	4.39963	4.8439	5.39449	4.16213	4.36712	3.59512
7894157	2.7412	3.28556	2.57472	3.19114	3.25062	2.6215
7894158	8.84482	8.67466	8.72092	8.92573	8.74293	8.8313
7894159	4.72863	4.86767	5.16199	4.55492	4.33556	3.20549
7894160	9.19519	9.34	9.03054	8.80004	8.99328	9.11073
7894161	7.95228	7.82847	7.91999	7.80787	7.52456	7.90577
7894162	2.36167	2.35323	2.84347	2.5842	2.44437	2.29111
7894163	5.4084	5.69954	5.51773	5.71291	6.13432	5.65861
7894165	8.48614	9.24459	8.89461	8.65078	9.19049	8.85831
7894166	2.92573	2.83585	2.65141	2.74177	2.85422	2.81328
7894167	4.74206	4.4625	4.05935	4.69253	4.25117	5.15493
7894168	4.25335	3.73741	3.54799	3.64035	3.68406	3.86582
7894169	2.81259	3.56033	3.21698	3.17778	3.22328	3.21698
7894170	4.05055	5.13283	4.81732	4.71719	5.11852	4.74885
7894171	11.2341	11.2465	11.2735	11.1536	11.332	11.2693
7894172	3.81919	3.56268	3.79402	3.88992	3.8258	4.06375
7894173	5.92845	5.09221	5.35656	5.32033	6.11614	5.76362
7894174	6.42617	5.95063	5.59536	5.62523	5.97941	5.78884
7894175	2.81337	2.52588	2.24965	2.54432	2.43231	2.44444
7894176	6.50285	6.39932	7.05598	6.95755	6.51589	6.11798
7894177	4.67799	5.24809	4.72102	4.82218	4.97816	5.03464
7894178	4.94203	4.89269	4.51743	4.40779	4.68016	4.6396
7894179	3.91425	3.58406	3.51566	3.47689	3.87009	3.36536
7894180	5.40482	5.10204	5.21219	5.37535	5.03587	5.7264
7894181	7.72627	7.67361	7.47149	7.78517	7.37071	7.37213
7894182	5.05091	4.70478	4.34454	4.97509	4.78774	4.23613
7894183	5.62199	5.83654	5.59249	5.48153	5.82043	5.24514
7894184	5.80748	5.62844	5.73545	6.07158	5.5639	5.61203
7894185	11.7257	11.7104	11.8251	11.848	11.7581	11.7492
7894186	12.4296	12.357	12.4022	12.3301	12.2566	12.2808
7894187	3.98728	3.79291	3.27422	3.71924	3.34318	4.30615
7894188	7.95493	8.11367	8.12341	8.13124	8.17743	7.90038
7894189	9.59612	9.27898	9.42099	9.14846	9.37808	9.38766
7894190	3.4698	3.19046	3.26768	3.04634	3.11422	3.10345
7894191	3.86395	5.02412	4.54704	4.26597	4.02778	4.48693
7894192	10.489	10.6262	10.6565	10.3945	10.5485	10.5639
7894193	4.49213	4.54534	5.11669	4.80736	4.83829	4.19027
7894194	4.85304	3.88796	4.49576	4.1247	4.20361	4.04367
7894195	9.53455	9.64525	9.66144	9.73296	9.76039	9.57286
7894196	3.29004	3.41297	3.44711	3.69465	3.42291	3.8921
7894197	2.89611	2.14672	2.47261	2.49341	2.31337	2.2333
7894199	7.26941	7.4423	7.67511	7.60536	7.97639	7.80618
7894200	3.95227	4.34537	3.89622	5.2394	4.51769	3.6403
7894201	5.88592	5.86371	5.64884	5.77489	5.79877	5.76927
7894202	4.95026	5.33866	5.3206	4.45153	3.86971	4.46063
7894203	4.4065	3.79031	4.50432	4.14232	3.73691	3.66593
7894204	6.4791	7.56337	6.67477	7.24548	7.77323	6.80932
7894205	11.5227	11.8422	11.7852	11.4689	11.7008	11.5733
7894206	2.62211	2.63893	3.13468	2.76295	2.72925	2.40854
7894207	9.27425	9.36901	9.26753	9.3784	9.41128	9.15894
7894208	4.29215	4.14347	3.66441	3.36827	4.37335	3.58506
7894209	7.73357	7.67102	7.17793	7.76656	7.65937	7.56687
7894210	5.39482	5.18607	5.2421	5.48726	5.25908	5.13249
7894211	11.5078	11.7194	11.6114	11.6911	11.6773	11.8014
7894212	9.54342	9.66853	9.56983	9.35678	9.56827	9.32773
7894213	10.7983	10.8803	10.7348	10.6243	10.7556	10.8372
7894214	12.6562	12.748	12.7418	12.6817	12.7552	12.6725
7894215	5.99547	6.18782	5.79357	6.01614	6.11717	5.82252
7894216	4.85031	5.52004	4.20669	4.35244	4.9909	4.44983
7894217	3.86917	4.30242	3.64018	4.36638	4.22065	3.60621
7894218	8.90426	8.4071	8.915	8.65297	8.52712	8.6632
7894219	5.00633	4.25821	4.77883	3.91959	4.52613	4.83318
7894220	6.96112	6.56669	6.52413	6.44622	5.81754	6.14095
7894221	3.15153	2.85399	2.73417	2.91225	2.62615	3.07517
7894222	2.57093	3.0586	2.75292	2.58808	2.84012	2.62428
7894223	10.1023	9.90174	10.0101	10.0313	10.0665	10.1224
7894224	5.48643	6.08888	4.96022	5.25442	5.34929	6.3625
7894225	5.40539	5.29648	5.36062	6.29982	5.68999	5.3923
7894226	8.2987	8.31039	8.03667	8.06409	8.03832	7.43573
7894227	2.83961	3.22202	3.29502	3.40969	3.52743	3.30035
7894228	3.77993	3.41482	3.55591	3.83294	3.36629	3.70487
7894229	4.19893	4.54813	4.19814	4.63672	4.35708	4.92348
7894230	3.48883	3.46672	3.28313	3.7021	3.36601	3.79129
7894231	2.90908	3.74387	3.54454	3.48288	3.40153	2.66866
7894232	8.61807	8.6444	8.63966	8.51669	8.76958	8.42816
7894233	3.49169	3.77642	3.19422	3.13786	3.93355	3.07126
7894234	7.06092	6.46919	6.7553	7.24148	6.91513	6.93484
7894235	8.4321	8.2112	8.17999	8.41262	8.51147	8.05215
7894236	12.4949	12.5265	12.5312	12.5447	12.5136	12.4882
7894237	4.67298	4.3904	4.78377	4.82266	4.98437	4.97673
7894238	5.57372	5.54659	5.58044	4.7579	6.88482	5.78313
7894239	11.8539	11.8624	11.942	11.8804	11.9154	11.9437
7894240	3.63891	4.22567	5.03581	3.99487	4.77757	4.34725
7894241	3.66026	3.60273	3.71108	3.76794	3.6465	3.49636
7894242	4.61141	4.47253	3.89699	4.52068	4.56157	3.66814
7894243	2.4169	2.4169	2.68547	2.2248	2.50363	2.26921
7894244	5.38242	5.51607	5.04201	5.0848	4.83588	4.98053
7894245	2.41494	2.92267	2.67791	2.48904	2.19295	2.6079
7894246	6.88349	6.72319	6.69707	6.80448	6.7881	6.33812
7894247	4.41152	3.8972	3.95692	4.09772	4.08992	4.01067
7894248	2.07391	2.37795	2.31188	2.25054	2.26047	2.26196
7894249	9.27153	9.60806	9.25229	9.11394	9.47348	9.34919
7894250	3.1736	3.15907	3.12963	3.24098	3.54195	3.6779
7894251	6.73028	6.69322	6.59059	6.97435	7.17735	6.56616
7894252	10.7472	10.7873	10.7402	10.4838	10.6495	10.481
7894253	3.19219	3.41336	3.184	3.25625	3.13241	3.02137
7894254	6.55804	6.43976	5.84459	6.46353	6.83737	6.52195
7894255	2.29777	2.59098	2.54091	2.66995	2.50013	2.58694
7894256	9.58356	9.67589	9.55539	9.63498	9.3557	9.53959
7894257	4.58048	3.9866	4.27974	4.51688	4.27605	3.98248
7894258	11.7688	11.4878	11.6305	11.6886	11.5425	11.5535
7894259	3.05105	3.55349	2.69049	2.69191	2.67815	2.70218
7894260	2.79052	2.82619	2.99641	3.4098	3.38293	3.08519
7894262	10.007	10.1543	10.1149	10.1358	10.3182	10.0629
7894263	12.394	12.3317	12.3966	12.3678	12.265	12.1817
7894264	11.856	11.8753	11.8894	12.1817	12.0691	12.0359
7894265	3.64792	3.33429	3.67006	3.21236	3.4116	3.60107
7894266	7.06202	7.60618	6.52461	7.81848	7.46543	7.57793
7894267	9.96924	10.5073	10.1006	9.98763	9.94355	9.94155
7894268	5.56942	5.23015	5.8828	5.19493	5.09846	5.10701
7894269	11.9707	11.943	12.0391	11.7112	11.8274	11.7513
7894270	2.76371	3.25858	3.21925	3.13697	3.67634	2.71019
7894271	2.621	5.1758	3.86078	3.17778	3.34875	2.53598
7894272	6.77016	6.53881	7.13168	6.79472	7.33165	7.08025
7894273	3.37982	3.48541	3.60721	4.45784	3.37982	3.26564
7894274	3.6507	4.27943	3.90812	4.266	4.02785	3.67986
7894275	3.81078	4.32774	3.87928	3.97624	4.18431	4.02696
7894276	4.96918	4.93737	4.0681	4.42894	4.44294	3.51557
7894277	5.89584	5.93849	5.55778	5.60875	5.81258	6.0718
7894278	10.0105	10.0166	10.0463	10.0041	10.0031	10.1366
7894279	4.81321	4.9063	5.04798	5.07611	4.25725	4.16256
7894280	5.11947	6.86736	6.94273	6.07168	6.31338	6.29955
7894281	4.52672	3.53236	3.24394	2.8674	3.8855	3.7531
7894282	10.9961	11.0304	11.0316	11.007	10.8401	10.7285
7894283	4.89243	3.88689	3.81211	4.18761	3.37786	4.0421
7894284	11.093	11.2682	11.1896	11.0009	11.2659	11.0584
7894285	3.2855	3.19028	3.46396	3.38648	2.56954	2.50331
7894286	4.5183	4.13041	4.19136	3.27542	3.80784	3.58012
7894287	2.76721	2.77382	2.57447	2.76963	2.74905	3.08995
7894288	7.46863	7.37183	7.5088	7.45911	7.44803	7.14141
7894289	11.279	11.2878	11.2578	11.2521	11.3361	11.1971
7894290	5.16026	5.03239	5.80802	4.93942	5.30871	4.35234
7894291	7.57288	7.31766	8.01543	7.72884	7.42229	7.94149
7894292	5.36083	5.01981	4.68462	5.31354	5.64587	5.18856
7894293	5.62866	5.29712	5.25397	6.08446	5.70367	5.14922
7894294	12.1471	12.228	12.2826	12.281	12.2209	12.24
7894295	10.0869	10.3003	10.1039	10.1654	10.3364	10.2161
7894296	3.15153	3.25376	3.79833	2.41185	4.30078	3.09382
7894297	6.00545	5.97881	5.97881	5.59314	5.89969	6.21707
7894298	6.19234	6.76524	6.58728	6.03411	6.66579	6.31104
7894299	6.19422	5.7694	5.8551	6.36668	6.34888	6.345
7894300	3.69575	3.99439	3.39101	3.59298	2.94896	3.45913
7894301	7.39571	7.3196	7.62733	7.37112	7.231	7.46218
7894302	3.93449	3.94368	3.7981	3.98425	4.04016	3.80355
7894303	5.20734	5.56109	5.39981	5.33843	5.01269	5.45858
7894304	11.1595	11.3566	11.2514	11.0862	11.2946	11.058
7894305	7.2351	7.45219	6.94002	6.99581	7.4205	7.37019
7894306	10.9922	11.0243	10.9716	10.9654	11.047	10.9514
7894307	13.401	13.1811	13.2967	13.2951	13.0298	13.1653
7894308	7.72203	8.04322	8.24704	8.09637	8.17494	8.0112
7894309	7.78446	8.08687	8.16556	7.71276	8.26919	7.84563
7894310	3.02482	3.00635	3.46265	2.621	2.85423	2.31832
7894311	3.21027	3.12151	2.86631	2.58106	2.84464	2.58123
7894312	4.87992	4.69876	5.40151	5.12372	4.99223	4.66373
7894313	2.54834	3.16547	2.5554	3.31088	2.88395	2.77691
7894314	3.07923	3.25642	2.98567	2.77638	3.89396	2.85414
7894315	9.49074	9.63174	9.5453	9.26944	9.82543	9.6135
7894316	10.0818	10.2453	9.98009	10.1335	10.3009	10.2151
7894317	3.1209	2.63002	2.53064	2.64517	2.58627	2.25889
7894318	3.50207	4.05565	4.10506	3.97096	4.22078	3.52614
7894319	2.73831	3.0268	2.9295	3.05288	3.17304	2.9699
7894320	10.1239	10.1844	10.1252	10.1639	10.1882	10.2864
7894321	8.56236	9.43916	9.3544	8.77879	9.43939	9.073
7894322	4.01698	3.44361	3.37966	3.97817	3.98519	3.37258
7894323	2.54662	2.53683	2.44968	2.5854	2.38369	2.61134
7894324	12.6043	12.8739	12.7059	12.6682	12.7475	12.66
7894325	3.69225	3.41975	3.23133	3.49427	3.20162	3.1666
7894326	2.37298	2.61608	2.57072	2.50935	2.90249	2.50183
7894327	4.14139	3.23389	4.08214	3.06393	5.51143	3.93259
7894328	5.29882	4.32708	5.04875	4.9703	4.25448	4.14627
7894329	5.35039	5.52045	4.76202	5.12344	5.77375	4.9964
7894330	3.80563	3.37028	3.08538	3.29112	3.15608	4.21315
7894331	8.83977	8.97141	8.74883	9.05156	8.86336	8.74764
7894332	4.48445	4.28717	3.2023	3.38846	5.18421	4.80145
7894333	3.40294	3.624	3.60841	3.78769	3.73392	3.59152
7894334	2.82766	2.55973	3.38364	2.72628	2.67919	2.90557
7894335	4.60428	4.96253	4.82988	5.45814	5.24712	4.6446
7894336	7.97054	7.69164	7.39999	8.01227	8.16115	8.03762
7894337	4.95466	4.46913	4.59282	4.4128	4.34027	4.91552
7894338	2.621	2.30528	2.37219	2.52524	2.61701	2.30528
7894339	3.12211	2.43717	2.57837	2.66297	2.62181	2.47692
7894340	3.46792	3.15153	3.52474	3.37505	3.15153	3.32583
7894341	9.21895	9.43818	9.19697	9.26274	9.54493	9.24998
7894342	3.80259	3.6397	3.86941	2.79066	2.79995	2.97547
7894343	5.18323	4.93112	4.23819	4.48959	4.57777	4.26658
7894344	2.54187	2.54178	2.39286	2.42944	2.46981	2.60351
7894345	3.95162	2.58369	3.46265	3.54456	4.80678	4.00612
7894346	5.18227	4.84393	5.4832	5.52302	5.14874	5.51582
7894347	4.275	4.1563	4.58128	3.95383	3.94484	3.50592
7894349	2.87252	2.92113	3.34431	3.01406	3.02432	3.4801
7894350	6.74549	6.79186	6.60651	6.98173	7.01847	6.84723
7894351	4.69057	4.70362	4.83271	5.15644	4.90318	4.6522
7894352	5.83202	5.35809	4.4135	5.39515	5.04058	5.21957
7894353	3.44692	3.81866	3.34889	3.40713	3.06095	3.27747
7894354	5.62657	5.36075	5.49489	5.55736	5.39097	5.59424
7894355	7.43658	8.20268	8.14162	8.06429	7.7867	7.84281
7894356	5.17144	4.97643	5.21649	4.92915	5.12271	4.98051
7894357	3.59641	2.92728	3.16105	2.97574	3.14698	3.26654
7894358	3.70033	3.9326	3.47173	3.62603	3.54762	4.27481
7894359	2.78464	2.58686	3.14904	2.66476	3.16134	2.7347
7894360	4.58832	4.634	5.75227	5.70709	5.81069	4.77474
7894361	4.69795	5.08139	5.8685	5.21338	5.53363	4.69625
7894362	2.86228	3.11888	3.0695	2.63298	3.24983	3.39192
7894363	10.8285	11.3392	11.1835	10.7187	10.8262	10.9421
7894364	3.82551	3.72648	3.88308	4.38812	4.31409	3.90876
7894365	2.89896	2.84225	3.17077	2.95797	2.86456	3.07338
7894366	12.2248	12.3563	12.3231	12.3492	12.4942	12.4231
7894367	8.18282	8.09757	7.71362	7.83541	8.3554	8.47674
7894368	2.74017	3.29458	3.34563	2.98735	3.61805	3.47865
7894369	8.85395	8.75907	8.67819	8.79171	8.78021	8.91856
7894370	4.65556	4.81807	3.94629	4.44882	4.0136	4.40052
7894371	5.26124	5.34281	4.43554	4.82542	5.30135	4.83611
7894372	12.232	12.3844	12.4079	12.337	12.3036	12.2383
7894373	5.98861	5.7049	5.31737	5.36293	5.20838	5.04059
7894374	9.809	9.7678	9.96382	10.0132	9.96671	9.79604
7894375	9.74072	9.80649	9.90617	9.73552	9.63926	9.60571
7894376	10.2584	10.6587	10.6812	10.3333	10.2641	10.2361
7894377	3.51609	3.35593	4.40805	3.13028	3.25376	3.35593
7894378	3.13241	2.76982	2.71318	2.70436	2.84008	2.84775
7894379	9.94343	9.92907	9.90321	10.1603	9.97072	10.0322
7894380	10.8307	11.0902	11.0003	10.8929	11.1753	11.0944
7894381	3.55474	3.87319	3.52177	4.11155	3.8545	3.30587
7894382	11.0372	10.7497	10.8379	10.9797	10.7899	10.7963
7894383	4.42835	4.35947	4.92804	4.18337	5.05924	4.19931
7894384	5.14942	5.68673	5.81361	4.91873	6.25227	5.68981
7894385	5.67296	5.21558	5.38985	5.34074	5.47063	4.52414
7894386	7.27045	7.80707	7.5602	7.39711	7.27745	7.38088
7894387	2.59272	3.08872	3.23714	2.65278	3.09852	3.01857
7894388	7.82019	7.69064	7.80576	7.64654	7.60943	7.78124
7894389	9.32199	9.04655	9.11572	9.22278	9.1725	9.2389
7894390	4.20268	3.99225	4.41842	3.83344	3.76242	3.93885
7894391	5.43035	4.28552	4.48032	5.18466	4.78182	4.92113
7894392	12.3041	12.2562	12.2963	12.3322	12.3491	12.3575
7894393	3.11035	3.14188	3.20333	3.44116	2.92619	3.0207
7894394	3.83161	3.11399	3.16717	3.30682	3.08779	2.56934
7894395	10.7857	10.7745	10.89	10.6077	10.4333	10.6019
7894396	3.78426	4.11805	4.23745	3.98458	3.6255	4.04549
7894397	2.90073	3.1746	3.57633	3.30934	3.11122	3.05158
7894398	5.5035	4.95761	4.93168	5.38155	5.17524	5.4251
7894399	4.44228	5.34229	5.32161	4.47309	5.25886	4.44987
7894400	7.03606	6.13807	6.3407	6.48191	6.52667	6.0045
7894401	2.82025	3.01604	2.75394	2.50944	2.70087	2.92734
7894402	11.6283	11.5437	11.6743	11.5577	11.6626	11.6228
7894403	5.30501	4.52768	5.04617	5.11709	3.95878	4.68262
7894404	11.564	11.4894	11.4795	11.6324	11.5824	11.5765
7894405	3.13646	3.16248	3.5835	3.28317	3.43747	3.12695
7894406	10.8465	10.733	10.8269	10.6192	10.7663	10.7111
7894407	4.32343	4.18764	4.1873	4.33205	4.04848	4.18771
7894408	5.49783	4.92195	5.32228	4.2655	4.47383	3.76326
7894409	4.7579	5.50678	5.30946	4.83701	4.7669	4.95009
7894410	3.16718	2.92203	3.19324	2.72338	2.9354	2.93048
7894411	9.97024	10.1344	10.0593	10.1926	10.4836	10.3252
7894412	7.6786	7.53744	7.36785	7.5638	7.4764	7.728
7894413	10.8821	10.7923	10.7261	10.9715	10.9177	10.7623
7894414	2.82503	2.99683	3.07239	3.01333	2.97855	2.88041
7894415	3.05926	3.05611	2.58498	2.29946	3.14452	3.01557
7894416	10.3014	10.2203	10.1899	10.5229	10.4801	10.4145
7894417	2.57747	2.57274	3.15562	2.70838	2.45228	2.81702
7894418	8.07209	8.11082	8.19189	8.02353	7.87783	8.04183
7894419	9.33926	9.69264	9.43939	9.67803	9.93075	9.93395
7894420	6.22629	6.34623	5.78915	6.98606	5.75802	5.75616
7894421	10.5696	10.6612	10.4703	10.7694	10.8654	10.7618
7894422	6.21748	6.65519	6.25774	6.87269	6.88552	6.74453
7894423	5.92463	5.36581	5.64886	4.85946	4.9542	4.90735
7894425	2.52577	3.13816	2.71766	2.75584	2.62544	3.3049
7894426	4.67968	4.61341	4.39175	4.37806	4.83074	4.73859
7894427	3.88484	4.11466	4.00524	4.03466	4.14309	4.55112
7894428	9.34291	9.36293	9.11123	9.04511	9.31157	9.30239
7894429	11.3362	11.6053	11.4442	11.273	11.8227	11.5643
7894430	6.88781	6.78367	6.68814	6.97937	6.69883	6.25496
7894431	10.2573	9.85893	9.96384	10.0862	9.96684	9.92709
7894432	7.44612	7.52337	7.8705	7.58087	7.19763	7.70754
7894433	11.197	11.206	11.2815	11.2522	11.1115	11.1741
7894434	6.22299	6.52885	5.9988	6.43014	5.96471	6.01567
7894435	8.66878	8.87204	8.62836	8.84154	9.04517	8.92989
7894436	10.5173	10.2654	10.4975	10.3781	10.4623	10.3821
7894437	7.59868	9.03358	8.5313	7.14919	9.10264	8.46185
7894438	7.7714	8.04267	8.18239	8.08659	8.05814	8.12675
7894439	12.1442	12.0152	12.082	12.0935	12.0432	12.0477
7894440	6.23492	5.02618	5.72964	6.14139	5.3286	5.29552
7894441	3.4878	3.5499	3.45565	3.39263	3.9643	3.40728
7894442	3.84953	3.51665	3.681	4.15677	4.08145	4.12054
7894443	6.65268	6.37245	6.34414	6.45513	6.52766	6.18371
7894444	9.20414	9.23582	9.23248	9.11783	9.25181	9.16147
7894445	3.86832	4.08444	3.57602	3.99784	3.71776	4.20704
7894446	5.13699	4.64247	4.73927	5.14579	4.73831	4.85502
7894447	7.33358	7.65166	7.1455	7.13153	7.25826	6.31127
7894448	2.94505	3.77356	3.1298	3.35213	3.66439	3.96684
7894449	10.75	10.7605	10.7514	10.8758	10.8652	10.8091
7894450	3.59336	2.85423	3.2023	2.75441	3.72846	2.97488
7894451	7.43611	7.60618	7.68697	7.68619	7.87078	7.88033
7894452	3.62539	2.8825	3.44807	2.94291	3.08977	3.30065
7894453	4.59664	4.79519	3.90931	4.84466	4.19544	4.50944
7894454	4.18674	3.67949	4.624	4.50335	4.19922	3.81237
7894455	5.14189	4.17142	3.34156	4.30483	4.32802	3.98873
7894456	4.91892	4.84325	4.90415	4.98704	5.07245	4.89731
7894457	5.00798	5.31198	5.39296	4.86594	5.44902	5.12078
7894458	2.75123	2.88529	3.39846	2.99014	3.08524	3.05283
7894459	9.89585	9.99251	9.98063	9.73536	9.94103	9.89221
7894460	12.1888	12.121	12.0203	12.1873	12.1231	12.1213
7894461	4.68751	5.23261	5.17435	5.56092	6.27144	5.31516
7894462	3.99806	4.77972	3.90773	4.05105	4.43784	4.30039
7894463	2.20676	2.34983	2.42057	2.52481	2.35993	2.35302
7894464	7.22284	7.42371	7.33979	7.32985	7.30129	7.17008
7894465	2.93162	3.27173	3.31742	3.22431	3.22973	3.08651
7894466	5.05123	4.52038	5.46395	5.64393	5.15381	4.75817
7894467	7.78675	7.15435	6.93003	7.01119	7.0526	6.8349
7894468	3.84435	3.4984	3.66353	3.56125	3.2928	3.27754
7894469	12.0939	12.1273	12.2355	12.1312	12.0592	11.9798
7894470	10.0099	9.96627	9.89492	10.1662	10.0131	9.94297
7894471	12.2287	12.0634	12.2082	12.3146	12.0079	12.0904
7894472	4.81679	4.70215	4.44225	3.94946	4.71627	4.5155
7894473	4.96046	4.84438	4.77621	5.27142	5.6603	5.30089
7894474	6.59356	7.06823	7.03426	7.16792	7.18982	7.4796
7894475	7.44016	7.17863	7.27549	7.28693	7.07034	6.77575
7894476	6.36245	6.6943	6.64703	6.6115	6.36005	6.51536
7894477	2.57818	2.48918	2.49764	2.54261	2.7423	2.39396
7894478	6.38566	6.06329	6.04298	5.66977	6.28245	5.78667
7894479	9.96796	9.95881	10.0396	10.2084	10.2059	10.0609
7894481	11.8467	11.69	11.6406	11.7577	11.7196	11.7731
7894482	5.25358	5.13468	4.40361	4.94999	4.67306	5.17635
7894483	3.21261	2.51588	3.64767	3.42244	3.23476	2.42761
7894484	6.04488	5.35918	5.63505	5.38002	6.03729	5.73387
7894485	12.9884	12.9965	13.1887	13.1891	13.223	13.123
7894486	3.04706	2.68516	3.13542	3.47754	2.89615	3.05353
7894487	2.25948	2.79519	2.40492	2.60955	2.67525	2.4489
7894488	2.97405	3.27479	4.08436	3.31161	3.50243	3.31578
7894489	9.29581	8.83076	9.04119	9.18498	9.28633	9.23644
7894490	7.25996	7.35217	7.37835	6.94271	6.76297	7.18133
7894491	4.86661	5.38259	4.29559	4.56898	4.9953	5.14285
7894492	10.8906	10.9768	10.9347	11.0024	10.9168	11.2034
7894493	9.22747	8.81215	8.74677	8.86257	8.73021	9.05648
7894494	6.69779	6.26959	6.25954	7.05007	6.8045	6.39273
7894495	6.2274	6.27474	6.58727	6.39807	6.65241	6.37338
7894496	11.6553	11.5465	11.678	11.5862	11.6668	11.6411
7894497	3.9462	3.84469	4.13832	4.47474	4.35734	4.20902
7894498	9.41485	9.41646	9.50984	9.45876	9.5023	9.36154
7894499	10.4951	10.6525	10.5701	10.4965	10.6505	10.5696
7894500	3.0636	3.023	3.11135	2.8919	3.05399	2.7498
7894501	11.6395	11.5763	11.5402	11.767	11.6628	11.7138
7894502	4.30687	4.18688	4.24748	4.35756	4.78192	4.36963
7894503	5.10124	5.06155	5.05208	5.44346	5.72533	5.33731
7894504	6.17606	6.59046	6.12445	6.03103	6.53869	6.18999
7894505	3.34193	2.9177	3.55752	2.80019	3.48374	2.96557
7894506	4.52963	4.33262	4.33	3.98906	4.27461	4.53434
7894507	3.61921	3.40234	4.54562	3.82771	3.89304	3.97394
7894508	3.35082	3.06916	4.13503	3.90133	3.41641	3.05559
7894509	4.45384	3.82746	4.15103	4.14093	3.86746	4.06988
7894510	3.66372	3.4117	3.91432	3.57933	3.497	3.45913
7894511	4.23977	3.95635	3.88429	4.11654	4.63426	4.25885
7894512	11.373	11.4377	11.4068	11.4531	11.6378	11.618
7894513	11.6903	11.6212	11.6053	11.5279	11.6202	11.4101
7894514	4.32401	4.55681	4.33869	4.2829	4.52721	4.96429
7894515	10.0838	10.1712	10.305	9.94728	9.84557	9.84826
7894516	11.1124	11.2504	11.1824	11.2827	11.2405	11.3058
7894517	2.49456	3.50058	3.02062	2.95502	3.1533	2.73689
7894518	8.00023	8.2507	8.29464	8.07663	7.8561	7.63482
7894519	9.23401	9.09555	9.11144	9.21152	9.13614	9.16295
7894520	11.1516	11.0552	11.1924	11.1599	11.0738	11.1964
7894521	3.55386	3.40413	3.26545	3.39588	3.33452	3.46715
7894522	8.03156	8.22856	8.28955	8.5278	8.48768	8.38074
7894523	9.42689	9.54493	9.36185	9.26103	9.53734	9.54742
7894524	3.40046	4.01157	3.69213	3.81793	3.80556	4.03101
7894525	4.39575	4.51319	4.53212	4.97105	4.33798	4.57573
7894526	6.52523	6.72636	6.56246	6.45413	6.53147	6.82152
7894527	12.1216	12.0209	12.1704	12.0851	12.0715	12.1064
7894528	3.08747	3.53158	4.26791	3.03071	4.30078	3.15836
7894529	8.25345	8.53075	8.36521	8.86787	9.07565	8.84446
7894530	3.3356	3.51834	3.40902	3.42091	3.21434	2.99843
7894531	4.28317	3.86713	4.28353	4.10427	3.7597	4.33589
7894532	3.83177	3.43223	3.76693	3.85493	3.31157	3.46849
7894533	4.47135	4.11119	4.2331	5.03768	5.18046	4.19828
7894534	3.04735	3.2203	2.9275	2.88812	3.36646	3.10959
7894535	12.0938	11.9071	11.9599	12.1324	11.9522	11.8909
7894536	12.6255	12.7111	12.8358	12.6574	12.5864	12.5531
7894537	4.94303	4.57218	5.28686	5.72849	4.64664	4.6874
7894538	3.83854	4.18898	4.75958	4.30336	4.16858	3.70193
7894539	5.16581	5.3038	5.28815	4.18336	5.03472	4.91252
[truncated: 30,323 more rows]
