# Supplementary material for: EGF-Induced Acetylation of Heterogeneous Nuclear Ribonucleoproteins Is Dependent on KRAS Mutational Status in Colorectal Cancer Cells
Source: PLoS One. 2015 Jun 25;10(6):e0130543. doi: 10.1371/journal.pone.0130543 (PMC4482484; doi:10.1371/journal.pone.0130543)
Supplement: S3 File — (XLSX) [file pone.0130543.s006.xlsx]

## Sheet: Sheet1
PROBEID	GENENAME.x	logFC	SYMBOL
8098246	annexin A10	-3.79878	ANXA10
8104930	solute carrier family 1 (glial high affinity glutamate transporter), member 3	-3.13247	SLC1A3
7909789	transforming growth factor, beta 2	-2.89964	TGFB2
7968015	tumor necrosis factor receptor superfamily, member 19	-2.79505	TNFRSF19
8069553	nuclear receptor interacting protein 1	-2.64267	NRIP1
8131666	integrin, beta 8	-2.50262	ITGB8
8155754	MAM domain containing 2	-2.36232	MAMDC2
7955613	keratin 7	-2.30248	KRT7
8140668	sema domain, immunoglobulin domain (Ig), short basic domain, secreted, (semaphorin) 3A	-2.2933	SEMA3A
8102950	inositol polyphosphate-4-phosphatase, type II, 105kDa	-2.16015	INPP4B
7925929	aldo-keto reductase family 1, member C3	-2.08092	AKR1C3
7917875	coagulation factor III (thromboplastin, tissue factor)	-1.99211	F3
7928308	DNA-damage-inducible transcript 4	-1.93267	DDIT4
8019593	keratin associated protein 3-1	-1.8996	KRTAP3-1
8159900	GLIS family zinc finger 3	-1.87409	GLIS3
7934970	5-hydroxytryptamine (serotonin) receptor 7, adenylate cyclase-coupled	-1.83504	HTR7
8037283	pregnancy specific beta-1-glycoprotein 4	-1.79546	PSG4
8177222	CD24 molecule	-1.7616	CD24
8123936	neural precursor cell expressed, developmentally down-regulated 9	-1.76098	NEDD9
7964460	DNA-damage-inducible transcript 3	-1.72341	DDIT3
8092765	Mab-21 domain containing 2	-1.68961	MB21D2
8033754	zinc finger protein 266	-1.595	ZNF266
8035847	zinc finger protein 675	-1.59005	ZNF675
7980744	ribosomal protein S6 kinase, 90kDa, polypeptide 5	-1.56343	RPS6KA5
7932765	membrane protein, palmitoylated 7 (MAGUK p55 subfamily member 7)	-1.55	MPP7
7997962	dipeptidase 1 (renal)	-1.5424	DPEP1
8113039	myocyte enhancer factor 2C	-1.52754	MEF2C
7952205	melanoma cell adhesion molecule	-1.52738	MCAM
7913655	inhibitor of DNA binding 3, dominant negative helix-loop-helix protein	-1.51688	ID3
7982868	ChaC, cation transport regulator homolog 1 (E. coli)	-1.48943	CHAC1
7984588	NA	-1.44078	NA
7927732	AT rich interactive domain 5B (MRF1-like)	-1.43634	ARID5B
8058765	fibronectin 1	-1.43575	FN1
7927998	hexokinase domain containing 1	-1.42283	HKDC1
8023528	alpha-kinase 2	-1.39144	ALPK2
8050007	peroxidasin homolog (Drosophila)	-1.37848	PXDN
8075637	like-glycosyltransferase	-1.37568	LARGE
7973530	phosphoenolpyruvate carboxykinase 2 (mitochondrial)	-1.3628	PCK2
7904433	phosphoglycerate dehydrogenase	-1.35832	PHGDH
7926875	BMP and activin membrane-bound inhibitor	-1.33439	BAMBI
8098441	teneurin transmembrane protein 3	-1.32699	TENM3
8180372	ST6 (alpha-N-acetyl-neuraminyl-2,3-beta-galactosyl-1,3)-N-acetylgalactosaminide alpha-2,6-sialyltransferase 2	-1.31523	ST6GALNAC2
8042310	solute carrier family 1 (glutamate/neutral amino acid transporter), member 4	-1.30983	SLC1A4
8045159	NA	-1.30635	NA
7918323	sortilin 1	-1.29842	SORT1
8149071	angiopoietin 2	-1.29155	ANGPT2
8106986	Rho-related BTB domain containing 3	-1.28188	RHOBTB3
7892819	NA	-1.27093	NA
8167125	ubiquitin specific peptidase 11	-1.27035	USP11
7932733	mohawk homeobox	-1.24914	MKX
8040103	inhibitor of DNA binding 2, dominant negative helix-loop-helix protein	-1.23623	ID2
7894408	NA	-1.22827	NA
7960865	solute carrier family 2 (facilitated glucose transporter), member 3	-1.21636	SLC2A3
7947230	brain-derived neurotrophic factor	-1.21395	BDNF
8025601	intercellular adhesion molecule 1	-1.2045	ICAM1
7912136	NA	-1.19359	NA
8083876	SKI-like proto-oncogene	-1.18828	SKIL
8036622	Ras and Rab interactor-like	-1.18777	RINL
7986214	solute carrier organic anion transporter family, member 3A1	-1.18001	SLCO3A1
8044212	sulfotransferase family, cytosolic, 1C, member 2	-1.15182	SULT1C2
8143629	olfactory receptor, family 2, subfamily A, member 20 pseudogene	-1.15065	OR2A20P
7942332	folate receptor 1 (adult)	-1.15063	FOLR1
8016476	homeobox B9	-1.14722	HOXB9
8060344	tribbles pseudokinase 3	-1.13737	TRIB3
8161580	NA	-1.13701	NA
8145977	pleckstrin homology domain containing, family A (phosphoinositide binding specific) member 2	-1.13645	PLEKHA2
7973797	NA	-1.13425	NA
7926223	calcium/calmodulin-dependent protein kinase ID	-1.12615	CAMK1D
8163383	sushi domain containing 1	-1.11222	SUSD1
8089701	zinc finger and BTB domain containing 20	-1.11057	ZBTB20
8080938	microphthalmia-associated transcription factor	-1.10812	MITF
8147516	matrilin 2	-1.09162	MATN2
7998033	transcription factor 25 (basic helix-loop-helix)	-1.08343	TCF25
7906954	pre-B-cell leukemia homeobox 1	-1.08092	PBX1
7986383	insulin-like growth factor 1 receptor	-1.0768	IGF1R
8095744	amphiregulin	-1.07332	AREG
8010978	uncharacterized LOC100130876	-1.06903	LOC100130876
8154763	NA	-1.06031	NA
7922337	tumor necrosis factor (ligand) superfamily, member 18	-1.05799	TNFSF18
8135576	testis derived transcript (3 LIM domains)	-1.04872	TES
8105267	integrin, alpha 2 (CD49B, alpha 2 subunit of VLA-2 receptor)	-1.0485	ITGA2
8093320	NA	-1.04558	NA
8145669	NA	-1.04274	NA
8015133	keratin 23 (histone deacetylase inducible)	-1.04229	KRT23
8038967	zinc finger protein 83	-1.04001	ZNF83
7918857	tetraspanin 2	-1.03321	TSPAN2
8134180	ankyrin repeat and IBR domain containing 1	-1.03081	ANKIB1
8023766	rotatin	-1.0277	RTTN
8095736	amphiregulin	-1.02757	AREG
8112202	polo-like kinase 2	-1.02158	PLK2
8098470	WW and C2 domain containing 2	-1.01926	WWC2
8156043	phosphoserine aminotransferase 1	-1.01599	PSAT1
8174361	TSC22 domain family, member 3	-1.0087	TSC22D3
7979241	bone morphogenetic protein 4	-1.00723	BMP4
8140534	sema domain, immunoglobulin domain (Ig), short basic domain, secreted, (semaphorin) 3C	-1.00168	SEMA3C
7946071	olfactory receptor, family 51, subfamily B, member 5	1.56415	OR51B5
7997139	calbindin 2	1.59605	CALB2
8085716	SATB homeobox 1	1.62198	SATB1
7961175	NA	1.62997	NA
8037408	potassium intermediate/small conductance calcium-activated channel, subfamily N, member 4	1.71229	KCNN4
8099388	heparan sulfate (glucosamine) 3-O-sulfotransferase 1	1.7363	HS3ST1
7901175	tetraspanin 1	1.80995	TSPAN1
8163257	lysophosphatidic acid receptor 1	1.90539	LPAR1
8126820	G protein-coupled receptor 110	1.95657	GPR110
8122146	long intergenic non-protein coding RNA 326	2.00278	LINC00326
8075310	leukemia inhibitory factor	2.23282	LIF
7961166	killer cell lectin-like receptor subfamily C, member 4	2.33617	KLRC4
8120967	NA	2.39482	NA
8040430	visinin-like 1	2.52897	VSNL1
8115490	ADAM metallopeptidase domain 19	2.53924	ADAM19
7961151	KLRC4-KLRK1 readthrough	2.69198	KLRC4-KLRK1
7934898	ankyrin repeat domain 22	2.82918	ANKRD22
8016994	ring finger protein 43	3.27208	RNF43
8169240	phosphoribosyl pyrophosphate synthetase 1	3.38241	PRPS1
