# Supplementary material for: EGF-Induced Acetylation of Heterogeneous Nuclear Ribonucleoproteins Is Dependent on KRAS Mutational Status in Colorectal Cancer Cells
Source: PLoS One. 2015 Jun 25;10(6):e0130543. doi: 10.1371/journal.pone.0130543 (PMC4482484; doi:10.1371/journal.pone.0130543)
Supplement: S2 Table — (XLSX) [file pone.0130543.s008.xlsx]

## Sheet: Hoja1
	Supplementary Table II. Acetylated proteins identified in HAE6 cells and reported KATs/ KDACs interactions
	Biological process	Molecular function	Accesion number	Symbol	Protein Name	Interacting Deacetylase	Reference	Interacting Acetyltransferase	Reference	Reported acetylation
	Cell growth and/or maintenance	Structural molecule activity	P68363	TBA1B_HUMAN	Tubulin alpha-1B chain	HDAC6	EMBO J. (2003) 22(5):1168-79. Cell Death Differ (2013) 20(10):1306-16	n.d.		J Cell Biol. (1987) 104(2):289-302.
			P60709	ACTB_HUMAN	Actin, cytoplasmic 1	n.d		p300 KAT5	Mol Syst Biol. (2011) 7:536. J Biol Chem. (2010) 285(13):9556-68. Cell. (2000) 102(4):463-73.	Curr Opin Cell Biol.( 2013) 25(1):30-8
			P63261	ACTG_HUMAN	Actin, cytoplasmic 2	n.d		KAT5	Cell. (2010) 143(2):313-24.	Curr Opin Cell Biol. (2013) 25(1):30-9. Science. (2009)325(5942):834-40
			P02545	LMNA_HUMAN	Lamin-A/C	n.d		KAT5	Cell (2005) 122(6);957-68.	Science. (2009) 325(5942):834-40
			P14136	GFAP_HUMAN	Glial fibrillary acidic protein	n.d		n.d.		n.d.
		Cytoskeletal anchoring activity	P15311	EZRI_HUMAN	Ezrin	n.d		n.d.		Science. (2009) 325(5942):834-40
	Energy Metabolism	Catalitic activity	P31930	QCR1_HUMAN	Cytochrome b-c1 complex subunit 1, mitochondrial	SIRT7	Mol Cell Proteomics (2012) 11(5):60-76	n.d.		Science. (2009) 325(5942):834-40
			P40926	MDHM_HUMAN	Malate dehydrogenase, mitochondrial	HDAC5	Mol Cell Proteomics (2011)10(2):M110	n.d.		Science. (2009) 325(5942):834-40
			P00505	AATM_HUMAN	Aspartate aminotransferase, mitochondrial	HDAC5	Mol Cell Proteomics (2011)10(2):M111	n.d.		Science. (2009) 325(5942):834-40
			P23526	SAHH_HUMAN	Adenosylhomocysteinase	HDAC5 SIRT1	Mol Cell Proteomics (2011)10(2):M112	n.d.		Science. (2009) 325(5942):834-40
			P04075	ALDOA_HUMAN	Fructose-bisphosphate aldolase A	HDAC5	Mol Cell Proteomics (2011)10(2):M113	n.d.		Science. (2009) 325(5942):834-40
			P04406	G3P_HUMAN	Glyceraldehyde-3-phosphate dehydrogenase	SIRT1;	Nat. Cell Biol. ( 2010) 12(11);1094-100	p300 KAT5	Nat Cell Biol. (2008)10(7):866-73. Mol Cell. (2004)15(6):853-65.	Science. (2009) 325(5942):834-40
			P00338	LDHA_HUMAN	L-lactate dehydrogenase A chain	HDAC5	Mol Cell Proteomics (2011)10(2):M113	PCAF KAT5	Science (2009) 325(5942):834-40.	Science.( 2009) 325(5942):834-40 & spectrometry platform Henk Stunnenberg
			P22234	PUR6_HUMAN	Multifunctional protein ADE2	SIRT7	Mol Cell Proteomics (2012)11(5):60-76	n.d.		Science. (2009)325(5942):834-40,
	RNA metabolic process	RNA binding	P11940	PABP1_HUMAN	Polyadenylate-binding protein 1	SIRT7 HDAC5	Mol Cell Proteomics (2012) 11(5):60-76. Mol Cell Proteomics (2011)10(2):M109	n.d		Science. (2009)325(5942):834-40,
			P14866	HNRPL_HUMAN	Heterogeneous nuclear ribonucleoprotein L	HDAC5	Mol Cell Proteomics (2011)10(2):M110	n.d		Science. (2009)325(5942):834-40,
			P09651	ROA1_HUMAN	Heterogeneous nuclear ribonucleoprotein A1	HDAC5	Mol Cell Proteomics (2011)10(2):M111	n.d		Science.( 2009) 325(5942):834-40 & spectrometry platform Henk Stunnenberg
			P22626	ROA2_HUMAN	Heterogeneous nuclear ribonucleoproteins A2/B1	HDAC5	Mol Cell Proteomics (2011)10(2):M112	n.d		Anal Chem.(2009) 81(11):4493-501. Science (2009) 325(5942):834-40. & spectrometry platform Henk Stunnenberg
			P51991	ROA3_HUMAN	Heterogeneous nuclear ribonucleoprotein A3	SIRT7 HDAC5	Mol Cell Proteomics (2012) 11(5):60-76. Mol Cell Proteomics (2011)10(2):M113	n.d		Science. (2009)325(5942):834-40,
			P17844	DDX5_HUMAN	Probable ATP-dependent RNA helicase DDX5	HDAC1 HDAC2 HDAC3	J Biol Chem. (2010) 285(8):5428-37. Oncogene. (2007)26(40):5866-76. J Biol Chem. (2010) 285(40):30443-52.	CBP/p300	Oncogene(2003) 22(1):151-6.	Science. (2009)325(5942):834-40,
	Protein metabolism	Chaperone activity	P78371	TCPB_HUMAN	T-complex protein 1 subunit beta	HDAC3 HDAC5 SIRT7	Mol Cell Proteomics (2011)10(2):M109 Mol. Syst. Biol. (2013) 9(0);672 Mol Cell Proteomics (2012) 11(5):60-76.	n.d		Science. (2009)325(5942):834-40,
			P49368	TCPG_HUMAN	T-complex protein 1 subunit gamma	HDAC5 HDAC3 HDAC11 HDAC6 SIRT7	Mol Cell Proteomics (2011)10(2):M109 Mol. Syst. Biol. (2013) 9(0);672 Cell Death Differ. (2013) 20(10):1306-16 Mol Cell Proteomics (2012) 11(5):60-76.	n.d		Science. (2009)325(5942):834-40,
			P48643	TCPE_HUMAN	T-complex protein 1 subunit epsilon	HDAC3 HDAC5 HDAC6 SIRT7	Genes Dev. (2002) ;16(24):3130-5. Mol. Syst. Biol. (2013) 9(0);672 Mol Cell Proteomics (2011)10(2):M109 Cell Death Differ. (2013) 20(10):1306-16 Mol Cell Proteomics (2012) 11(5):60-76.	n.d		Science. (2009)325(5942):834-40,
			P40227	TCPZ_HUMAN	T-complex protein 1 subunit zeta	n.d	n.d	n.d		Science. (2009)325(5942):834-40,
			P50990	TCPQ_HUMAN	T-complex protein 1 subunit theta	HDAC1 HDAC3 HDAC5	PLoS Pathog.(2010) 6(6);e1000965 Mol. Syst. Biol. (2013) 9(0);672 Mol Cell Proteomics (2011)10(2):M109	n.d		Science. (2009)325(5942):834-40,
			P08107	HSP71_HUMAN	Heat shock 70 kDa protein 1A/1B	HDAC3 HDAC1 HDAC2 SIN3A SIN3B	Mol Cell. (2003) 12(3):723-34. Genes Dev.( 2003) 17(7):896-911.	ep400	J Biol Chem. (2003) 278(44):42733-6	Science. (2009)325(5942):834-40,
			P11021	GRP78_HUMAN	78 kDa glucose-regulated protein	SIRT3 HDAC5 HDAC6	Proteomics (2009) 9(9);2444-56 Mol Cell Proteomics (2011)10(2):M109 Cell Death Differ. (2013) 20(10):1306-16	n.d		Science. (2009)325(5942):834-40,
		Heat shock protein activity	P11142	HSP7C_HUMAN	Heat shock cognate 71 kDa protein	HDAC3 HDAC1 HDAC 2 SIN3A SIN3B HDAC6 HDAC10	Genes Dev. (2002) 16(24):3130-5. Genes Dev. (2003) 17(7):896-911. Cell Death Differ. (2013) 20(10):1306-16 J. Biol. Chem. (2010) 285(10);7187-96	n.d		Science (2009) 325(5942):834-40. Anal Chem. (2009) ;81(11):4493-501.
			P10809	CH60_HUMAN	60 kDa heat shock protein, mitochondrial	HDAC1 HDAC5 SIRT1 SIRT3	J Biol Chem. (2002) 277(11):9590-7. Mol Cell Proteomics.( 2011) 10(2):M110.004317. Proteomics. (2009)9(9):2444-56.	n.d		Science. (2009)325(5942):834-40,
		Translation regulatory activity	P49411	EFTU_HUMAN	Elongation factor Tu, mitochondrial	HDAC5 SIRT7	Mol Cell Proteomics. (2011) 10(2):M110. Mol Cell Proteomics. (2012) 11(5):60-76	n.d		Science. (2009)325(5942):834-40,
			Q13347	EIF3I_HUMAN	Eukaryotic translation initiation factor 3 subunit I	SIRT2 SIRT7	Nature (2012) 482(7384);251-5. Mol Cell Proteomics (2012) 11(5):60-76.	n.d		Science. (2009)325(5942):834-40,
			P13639	EF2_HUMAN	Translation Elongation factor 2	n.d	n.d	n.d		Science. (2009)325(5942):834-40,
	Cell comunication; signal transduction; apoptosis	Calcium-dependent binding	P08133	ANXA6_HUMAN	Annexin A6	SIRT7	Mol Cell Proteomics (2012) 11(5):60-76	n.d		Science. (2009)325(5942):834-40,
			Q8WUM4	PDC6I_HUMAN	Programmed cell death 6-interacting protein	SIRT7	Mol Cell Proteomics (2012) 11(5):60-77	n.d		Science. (2009)325(5942):834-40,
		voltage-gated anion channel activity	P21796	VDAC1_HUMAN	Voltage-dependent anion-selective channel protein 1	SIRT7 HDAC5	Mol Cell Proteomics (2012) 11(5):60-76. Mol Cell Proteomics (2011)10(2):M109	n.d		Science. (2009)325(5942):834-40,
	Unknown process	Unknown function	O75083	WDR1_HUMAN	WD repeat-containing protein 1	n.d		n.d		Science. (2009)325(5942):834-40,
	n.d: Not described
